# Supplementary material for: N,N′-[1,4-Phenyl­enebis(methyl­ene)]bis­(N,N-diethyl­ethanaminium) dibromide
Source: Acta Crystallogr Sect E Struct Rep Online. 2012 Jan 11;68(Pt 2):o369. doi: 10.1107/S1600536812000141 (PMC3275048; doi:10.1107/S1600536812000141)
Supplement: Supplementary file 1 [file e-68-0o369-sup1.cif]

##############################################################################
#                                                                            #
# This CIF contains the data in a paper accepted for publication in          #
# Acta Crystallographica Section E. It conforms to the requirements of       #
# Notes for Authors for Acta Crystallographica Section E, and has been       #
# peer reviewed under the auspices of the IUCr Commission on Journals.       #
#                                                                            #
# Full details of the Crystallographic Information File format               #
# are given in the paper "The Crystallographic Information File (CIF):       #
# a New Standard Archive File for Crystallography" by S. R. Hall, F. H.      #
# Allen and I. D. Brown [Acta Cryst. (1991), A47, 655-685].                  #
#                                                                            #
# The current version of the core CIF dictionary is obtainable from          #
# ftp://ftp.iucr.org/pub/cif_core.dic.                                       #
#                                                                            #
# Software is freely available for graphical display of the structure(s)     #
# in this CIF. For information consult the CIF software page                 #
# http://www.iucr.org/resources/cif/software.                                #
#                                                                            #
# This file may be used for bona fide research purposes within the           #
# scientific community so long as proper attribution is given to the journal # 
# article from which it was obtained.                                        #
#                                                                            #
##############################################################################
data_I
_audit_creation_method     SHELXL-97
_chemical_name_systematic
;
<i>N</i>,<i>N</i>'-[1,4-Phenylenebis(methylene)]bis(<i>N</i>,<i>N</i>-
diethylethanaminium) dibromide
;
_chemical_name_common     ?
_chemical_formula_moiety     'C20 H38 N2 2+, 2(Br -)'
_chemical_formula_sum     'C20 H38 Br2 N2'
_chemical_formula_iupac     'C20 H38 N2 2+, 2Br -'
_chemical_formula_weight     466.34
_chemical_melting_point     ?
_symmetry_cell_setting     monoclinic
_symmetry_space_group_name_H-M     'P 21/n'
_symmetry_space_group_name_Hall     '-P 2yn'
loop_
    _symmetry_equiv_pos_as_xyz
    'x, y, z'
    '-x+1/2, y+1/2, -z+1/2'
    '-x, -y, -z'
    'x-1/2, -y-1/2, z-1/2'
_cell_length_a     8.2713(5)
_cell_length_b     14.1440(9)
_cell_length_c     9.0762(6)
_cell_angle_alpha     90.00
_cell_angle_beta     97.6340(10)
_cell_angle_gamma     90.00
_cell_volume     1052.41(12)
_cell_formula_units_Z     2
_cell_measurement_reflns_used     8155
_cell_measurement_theta_min     2.68
_cell_measurement_theta_max     28.34
_cell_measurement_temperature     100(2)
_exptl_crystal_description     Block
_exptl_crystal_colour     colorless
_exptl_crystal_size_max     0.51
_exptl_crystal_size_mid     0.47
_exptl_crystal_size_min     0.35
_exptl_crystal_density_diffrn     1.472
_exptl_crystal_density_meas     ?
_exptl_crystal_density_method     'not measured'
_exptl_crystal_F_000     484
_exptl_absorpt_coefficient_mu     3.856
_exptl_absorpt_correction_type     multi-scan
_exptl_absorpt_process_details     '(SADABS; Sheldrick, 1996)'
_exptl_absorpt_correction_T_min     0.2438
_exptl_absorpt_correction_T_max     0.3455
_exptl_special_details     ?
_diffrn_ambient_temperature     100(2)
_diffrn_radiation_type     MoK\a
_diffrn_radiation_wavelength     0.71073
_diffrn_radiation_source     'fine-focus sealed tube'
_diffrn_radiation_monochromator     graphite
_diffrn_measurement_device_type     'Bruker APEXII CCD'
_diffrn_measurement_method     '\f and \w scans'
_diffrn_detector_area_resol_mean     ?
_diffrn_reflns_number     10066
_diffrn_reflns_av_R_equivalents     0.0214
_diffrn_reflns_av_sigmaI/netI     0.0186
_diffrn_reflns_theta_min     2.68
_diffrn_reflns_theta_max     27.00
_diffrn_reflns_theta_full     27.00
_diffrn_measured_fraction_theta_max     1.000
_diffrn_measured_fraction_theta_full     1.000
_diffrn_reflns_limit_h_min     -10
_diffrn_reflns_limit_h_max     10
_diffrn_reflns_limit_k_min     -16
_diffrn_reflns_limit_k_max     18
_diffrn_reflns_limit_l_min     -11
_diffrn_reflns_limit_l_max     11
_refine_special_details
;
Refinement of <i>F</i>^2^ against ALL reflections. The weighted <i>R</i>-factor
<i>wR</i> and goodness of fit <i>S</i> are based on <i>F</i>^2^, conventional
<i>R</i>-factors <i>R</i> are based on <i>F</i>, with <i>F</i> set to zero for
negative <i>F</i>^2^. The threshold expression of <i>F</i>^2^ >
\s(<i>F</i>^2^) is used only for calculating <i>R</i>-factors(gt) <i>etc</i>.
and is not relevant to the choice of reflections for refinement.
<i>R</i>-factors based on <i>F</i>^2^ are statistically about twice as large
as those based on <i>F</i>, and <i>R</i>- factors based on ALL data will be
even larger.
;
_reflns_number_total     2304
_reflns_number_gt     2093
_reflns_threshold_expression     I>2sigma(I)
_refine_ls_structure_factor_coef     Fsqd
_refine_ls_matrix_type     full
_refine_ls_R_factor_all     0.0204
_refine_ls_R_factor_gt     0.0174
_refine_ls_wR_factor_gt     0.0423
_refine_ls_wR_factor_ref     0.0433
_refine_ls_goodness_of_fit_ref     1.063
_refine_ls_restrained_S_all     1.063
_refine_ls_number_reflns     2304
_refine_ls_number_parameters     112
_refine_ls_number_restraints     0
_refine_ls_hydrogen_treatment     constr
_refine_ls_weighting_scheme     calc
_refine_ls_weighting_details
         'calc w=1/[\s^2^(Fo^2^)+(0.0190P)^2^+0.5002P] where P=(Fo^2^+2Fc^2^)/3'
_atom_sites_solution_hydrogens     geom
_atom_sites_solution_primary     direct
_atom_sites_solution_secondary     difmap
_refine_ls_shift/su_max     0.001
_refine_ls_shift/su_mean     0.000
_refine_diff_density_max     0.430
_refine_diff_density_min     -0.232
_refine_ls_extinction_method     none
_refine_ls_extinction_coef     ?
loop_
    _atom_type_symbol
    _atom_type_description
    _atom_type_scat_dispersion_real
    _atom_type_scat_dispersion_imag
    _atom_type_scat_source
    'C' 'C' 0.0033 0.0016
                         'International Tables Vol C Tables 4.2.6.8 and 6.1.1.4'
    'H' 'H' 0.0000 0.0000
                         'International Tables Vol C Tables 4.2.6.8 and 6.1.1.4'
    'N' 'N' 0.0061 0.0033
                         'International Tables Vol C Tables 4.2.6.8 and 6.1.1.4'
    'Br' 'Br' -0.2901 2.4595
                         'International Tables Vol C Tables 4.2.6.8 and 6.1.1.4'
_computing_data_collection     'APEX2 (Bruker, 2007)'
_computing_cell_refinement     'SAINT (Bruker, 2007)'
_computing_data_reduction     'SAINT (Bruker, 2007)'
_computing_structure_solution     'SHELXS97 (Sheldrick, 2008)'
_computing_structure_refinement     'SHELXL97 (Sheldrick, 2008)'
_computing_molecular_graphics     'X-SEED (Barbour, 2001)'
_computing_publication_material
                 'SHELXL97 (Sheldrick, 2008) and <i>publCIF</i> (Westrip, 2010)'
loop_
    _atom_site_type_symbol
    _atom_site_label
    _atom_site_fract_x
    _atom_site_fract_y
    _atom_site_fract_z
    _atom_site_U_iso_or_equiv
    _atom_site_adp_type
    _atom_site_calc_flag
    _atom_site_refinement_flags
    _atom_site_occupancy
    _atom_site_symmetry_multiplicity
    _atom_site_disorder_assembly
    _atom_site_disorder_group
    N N1 0.82236(14) 0.33100(8) 0.70235(13) 0.0099(2) Uani d . 1 1 . .
    C C1 0.72184(18) 0.46030(11) 0.87038(16) 0.0176(3) Uani d . 1 1 . .
    H H1A 0.8299 0.4897 0.8894 0.026 Uiso calc R 1 1 . .
    H H1B 0.6651 0.4681 0.9578 0.026 Uiso calc R 1 1 . .
    H H1C 0.6585 0.4906 0.7843 0.026 Uiso calc R 1 1 . .
    C C2 0.74049(18) 0.35590(10) 0.83906(15) 0.0138(3) Uani d . 1 1 . .
    H H2A 0.6308 0.3267 0.8271 0.017 Uiso calc R 1 1 . .
    H H2B 0.8045 0.3266 0.9273 0.017 Uiso calc R 1 1 . .
    C C3 1.10397(18) 0.38839(11) 0.80909(16) 0.0156(3) Uani d . 1 1 . .
    H H3A 1.0615 0.3870 0.9049 0.023 Uiso calc R 1 1 . .
    H H3B 1.1769 0.4428 0.8062 0.023 Uiso calc R 1 1 . .
    H H3C 1.1644 0.3300 0.7967 0.023 Uiso calc R 1 1 . .
    C C4 0.96263(16) 0.39682(10) 0.68396(15) 0.0120(3) Uani d . 1 1 . .
    H H4A 0.9223 0.4628 0.6796 0.014 Uiso calc R 1 1 . .
    H H4B 1.0028 0.3828 0.5883 0.014 Uiso calc R 1 1 . .
    C C5 0.97084(18) 0.18930(11) 0.60528(17) 0.0166(3) Uani d . 1 1 . .
    H H5A 0.8954 0.1845 0.5127 0.025 Uiso calc R 1 1 . .
    H H5B 1.0132 0.1264 0.6346 0.025 Uiso calc R 1 1 . .
    H H5C 1.0616 0.2311 0.5900 0.025 Uiso calc R 1 1 . .
    C C6 0.88154(17) 0.22941(10) 0.72681(16) 0.0131(3) Uani d . 1 1 . .
    H H6A 0.9550 0.2263 0.8221 0.016 Uiso calc R 1 1 . .
    H H6B 0.7862 0.1887 0.7364 0.016 Uiso calc R 1 1 . .
    C C7 0.69822(17) 0.33096(10) 0.56112(15) 0.0113(3) Uani d . 1 1 . .
    H H7A 0.7577 0.3197 0.4750 0.014 Uiso calc R 1 1 . .
    H H7B 0.6231 0.2770 0.5668 0.014 Uiso calc R 1 1 . .
    C C8 0.59739(16) 0.41916(10) 0.53110(15) 0.0110(3) Uani d . 1 1 . .
    C C9 0.43874(17) 0.42236(10) 0.56832(15) 0.0124(3) Uani d . 1 1 . .
    H H9 0.3958 0.3692 0.6139 0.015 Uiso calc R 1 1 . .
    C C10 0.65646(17) 0.49722(10) 0.46095(15) 0.0126(3) Uani d . 1 1 . .
    H H10 0.7630 0.4954 0.4329 0.015 Uiso calc R 1 1 . .
    Br Br1 0.937757(16) 0.344754(10) 0.237945(15) 0.01420(6) Uani d . 1 1 . .
loop_
    _atom_site_aniso_label
    _atom_site_aniso_U_11
    _atom_site_aniso_U_22
    _atom_site_aniso_U_33
    _atom_site_aniso_U_12
    _atom_site_aniso_U_13
    _atom_site_aniso_U_23
    N1 0.0107(5) 0.0084(6) 0.0103(5) 0.0003(5) -0.0002(4) 0.0017(4)
    C1 0.0219(7) 0.0177(8) 0.0136(7) 0.0005(6) 0.0034(6) -0.0040(6)
    C2 0.0152(7) 0.0164(7) 0.0102(6) -0.0006(6) 0.0035(5) -0.0001(5)
    C3 0.0136(7) 0.0160(8) 0.0162(7) -0.0026(6) -0.0022(5) 0.0011(6)
    C4 0.0126(6) 0.0107(7) 0.0126(6) -0.0029(5) 0.0009(5) 0.0008(5)
    C5 0.0162(7) 0.0118(7) 0.0212(7) 0.0033(6) 0.0005(6) -0.0012(6)
    C6 0.0137(6) 0.0089(7) 0.0160(7) 0.0011(6) -0.0007(5) 0.0034(6)
    C7 0.0111(6) 0.0112(7) 0.0108(6) -0.0007(5) -0.0020(5) -0.0008(5)
    C8 0.0122(6) 0.0105(7) 0.0095(6) 0.0009(5) -0.0017(5) -0.0005(5)
    C9 0.0132(6) 0.0115(7) 0.0124(6) -0.0013(5) 0.0011(5) 0.0029(5)
    C10 0.0106(6) 0.0149(7) 0.0121(6) 0.0001(5) 0.0012(5) 0.0006(5)
    Br1 0.01526(8) 0.01314(8) 0.01435(8) 0.00247(5) 0.00246(5) 0.00042(5)
_geom_special_details
;
All e.s.d.'s (except the e.s.d. in the dihedral angle between two l.s. planes)
are estimated using the full covariance matrix. The cell e.s.d.'s are taken
into account individually in the estimation of e.s.d.'s in distances, angles
and torsion angles; correlations between e.s.d.'s in cell parameters are only
used when they are defined by crystal symmetry. An approximate (isotropic)
treatment of cell e.s.d.'s is used for estimating e.s.d.'s involving l.s.
planes.
;
loop_
    _geom_bond_atom_site_label_1
    _geom_bond_atom_site_label_2
    _geom_bond_site_symmetry_2
    _geom_bond_distance
    _geom_bond_publ_flag
    N1 C4 . 1.5140(17) ?
    N1 C6 . 1.5246(18) ?
    N1 C2 . 1.5314(17) ?
    N1 C7 . 1.5322(17) ?
    C1 C2 . 1.516(2) ?
    C1 H1A . 0.9800 ?
    C1 H1B . 0.9800 ?
    C1 H1C . 0.9800 ?
    C2 H2A . 0.9900 ?
    C2 H2B . 0.9900 ?
    C3 C4 . 1.5225(19) ?
    C3 H3A . 0.9800 ?
    C3 H3B . 0.9800 ?
    C3 H3C . 0.9800 ?
    C4 H4A . 0.9900 ?
    C4 H4B . 0.9900 ?
    C5 C6 . 1.517(2) ?
    C5 H5A . 0.9800 ?
    C5 H5B . 0.9800 ?
    C5 H5C . 0.9800 ?
    C6 H6A . 0.9900 ?
    C6 H6B . 0.9900 ?
    C7 C8 . 1.5052(19) ?
    C7 H7A . 0.9900 ?
    C7 H7B . 0.9900 ?
    C8 C10 . 1.395(2) ?
    C8 C9 . 1.3986(19) ?
    C9 C10 3_666 1.389(2) ?
    C9 H9 . 0.9500 ?
    C10 C9 3_666 1.389(2) ?
    C10 H10 . 0.9500 ?
loop_
    _geom_angle_atom_site_label_1
    _geom_angle_atom_site_label_2
    _geom_angle_atom_site_label_3
    _geom_angle_site_symmetry_1
    _geom_angle_site_symmetry_3
    _geom_angle
    _geom_angle_publ_flag
    C4 N1 C6 . . 111.08(10) ?
    C4 N1 C2 . . 112.07(11) ?
    C6 N1 C2 . . 105.47(10) ?
    C4 N1 C7 . . 110.25(10) ?
    C6 N1 C7 . . 106.74(10) ?
    C2 N1 C7 . . 111.01(10) ?
    C2 C1 H1A . . 109.5 ?
    C2 C1 H1B . . 109.5 ?
    H1A C1 H1B . . 109.5 ?
    C2 C1 H1C . . 109.5 ?
    H1A C1 H1C . . 109.5 ?
    H1B C1 H1C . . 109.5 ?
    C1 C2 N1 . . 116.30(12) ?
    C1 C2 H2A . . 108.2 ?
    N1 C2 H2A . . 108.2 ?
    C1 C2 H2B . . 108.2 ?
    N1 C2 H2B . . 108.2 ?
    H2A C2 H2B . . 107.4 ?
    C4 C3 H3A . . 109.5 ?
    C4 C3 H3B . . 109.5 ?
    H3A C3 H3B . . 109.5 ?
    C4 C3 H3C . . 109.5 ?
    H3A C3 H3C . . 109.5 ?
    H3B C3 H3C . . 109.5 ?
    N1 C4 C3 . . 113.17(11) ?
    N1 C4 H4A . . 108.9 ?
    C3 C4 H4A . . 108.9 ?
    N1 C4 H4B . . 108.9 ?
    C3 C4 H4B . . 108.9 ?
    H4A C4 H4B . . 107.8 ?
    C6 C5 H5A . . 109.5 ?
    C6 C5 H5B . . 109.5 ?
    H5A C5 H5B . . 109.5 ?
    C6 C5 H5C . . 109.5 ?
    H5A C5 H5C . . 109.5 ?
    H5B C5 H5C . . 109.5 ?
    C5 C6 N1 . . 115.13(12) ?
    C5 C6 H6A . . 108.5 ?
    N1 C6 H6A . . 108.5 ?
    C5 C6 H6B . . 108.5 ?
    N1 C6 H6B . . 108.5 ?
    H6A C6 H6B . . 107.5 ?
    C8 C7 N1 . . 116.41(11) ?
    C8 C7 H7A . . 108.2 ?
    N1 C7 H7A . . 108.2 ?
    C8 C7 H7B . . 108.2 ?
    N1 C7 H7B . . 108.2 ?
    H7A C7 H7B . . 107.3 ?
    C10 C8 C9 . . 118.77(13) ?
    C10 C8 C7 . . 121.29(12) ?
    C9 C8 C7 . . 119.88(13) ?
    C10 C9 C8 3_666 . 120.44(13) ?
    C10 C9 H9 3_666 . 119.8 ?
    C8 C9 H9 . . 119.8 ?
    C9 C10 C8 3_666 . 120.76(13) ?
    C9 C10 H10 3_666 . 119.6 ?
    C8 C10 H10 . . 119.6 ?
loop_
    _geom_hbond_atom_site_label_D
    _geom_hbond_atom_site_label_H
    _geom_hbond_atom_site_label_A
    _geom_hbond_site_symmetry_A
    _geom_hbond_distance_DH
    _geom_hbond_distance_HA
    _geom_hbond_distance_DA
    _geom_hbond_angle_DHA
    C7 H7A Br1 . 0.99 2.80 3.7565(14) 163.3
    C2 H2B Br1 1_556 0.99 2.90 3.7716(14) 147.5
    C6 H6B Br1 4_566 0.99 2.92 3.8318(14) 153.2
    C7 H7B Br1 4_566 0.99 2.89 3.7832(14) 150.3
    C1 H1C Cg . 0.98 2.74 3.6529(16) 156
loop_
    _iucr_refine_instructions_details
;
TITL 1
CELL 0.71073 8.2713 14.1440 9.0762 90.000 97.634 90.000
ZERR 2.00 0.0005 0.0009 0.0006 0.000 0.001 0.000
LATT 1
SYMM -x+1/2, y+1/2, -z+1/2
SFAC C  H  N  Br
UNIT 40  76  4  4
omit 4 9 9
OMIT -2 54
L.S. 24
HTAB C7 Br1
HTAB C2 Br1_$1
HTAB C6 Br1_$2
HTAB C7 Br1_$2
EQIV $2 -1/2+x,1/2-y,1/2+z
EQIV $1 x,y,1+z
ACTA
SIZE 0.51 0.47 0.35
BOND $H
TEMP -173
WGHT    0.019000    0.500200
FVAR       0.21490
N1    3    0.822358    0.330996    0.702352    11.00000    0.01065    0.00844 =
         0.01032    0.00170   -0.00020    0.00028
C1    1    0.721837    0.460299    0.870382    11.00000    0.02187    0.01772 =
         0.01358   -0.00402    0.00345    0.00055
AFIX 137
H1A   2    0.829879    0.489707    0.889369    11.00000   -1.50000
H1B   2    0.665101    0.468112    0.957769    11.00000   -1.50000
H1C   2    0.658466    0.490588    0.784261    11.00000   -1.50000
AFIX   0
C2    1    0.740495    0.355897    0.839060    11.00000    0.01518    0.01637 =
         0.01024   -0.00010    0.00351   -0.00061
AFIX  23
H2A   2    0.630764    0.326684    0.827075    11.00000   -1.20000
H2B   2    0.804506    0.326630    0.927274    11.00000   -1.20000
AFIX   0
C3    1    1.103966    0.388393    0.809095    11.00000    0.01361    0.01598 =
         0.01615    0.00114   -0.00216   -0.00264
AFIX 137
H3A   2    1.061537    0.387033    0.904881    11.00000   -1.50000
H3B   2    1.176931    0.442761    0.806227    11.00000   -1.50000
H3C   2    1.164405    0.329964    0.796723    11.00000   -1.50000
AFIX   0
C4    1    0.962631    0.396816    0.683962    11.00000    0.01258    0.01066 =
         0.01264    0.00081    0.00087   -0.00289
AFIX  23
H4A   2    0.922283    0.462786    0.679647    11.00000   -1.20000
H4B   2    1.002789    0.382778    0.588308    11.00000   -1.20000
AFIX   0
C5    1    0.970844    0.189295    0.605285    11.00000    0.01621    0.01182 =
         0.02125   -0.00115    0.00052    0.00332
AFIX 137
H5A   2    0.895417    0.184475    0.512722    11.00000   -1.50000
H5B   2    1.013186    0.126384    0.634587    11.00000   -1.50000
H5C   2    1.061630    0.231106    0.590028    11.00000   -1.50000
AFIX   0
C6    1    0.881537    0.229412    0.726806    11.00000    0.01368    0.00891 =
         0.01603    0.00338   -0.00071    0.00111
AFIX  23
H6A   2    0.955008    0.226295    0.822131    11.00000   -1.20000
H6B   2    0.786169    0.188678    0.736426    11.00000   -1.20000
AFIX   0
C7    1    0.698220    0.330960    0.561122    11.00000    0.01108    0.01117 =
         0.01078   -0.00081   -0.00201   -0.00067
AFIX  23
H7A   2    0.757716    0.319690    0.475044    11.00000   -1.20000
H7B   2    0.623106    0.276980    0.566803    11.00000   -1.20000
AFIX   0
C8    1    0.597392    0.419158    0.531100    11.00000    0.01220    0.01052 =
         0.00948   -0.00051   -0.00167    0.00088
C9    1    0.438736    0.422362    0.568319    11.00000    0.01318    0.01148 =
         0.01241    0.00286    0.00105   -0.00131
AFIX  43
H9    2    0.395801    0.369172    0.613925    11.00000   -1.20000
AFIX   0
C10   1    0.656462    0.497222    0.460948    11.00000    0.01059    0.01490 =
         0.01211    0.00062    0.00122    0.00009
AFIX  43
H10   2    0.763044    0.495356    0.432870    11.00000   -1.20000
AFIX   0
BR1   4    0.937757    0.344754    0.237945    11.00000    0.01526    0.01314 =
         0.01435    0.00042    0.00246    0.00247
HKLF 4 1 1 0 0 0 1 0 0 0 1
REM  safwan3055_0m in P2(1)/n
REM R1 =  0.0174 for   2093 Fo > 4sig(Fo)  and  0.0204 for all   2304 data
REM    112 parameters refined using      0 restraints
END
WGHT      0.0190      0.5003
REM Highest difference peak  0.430,  deepest hole -0.232,  1-sigma level  0.054
Q1    1   0.5231  0.4227  0.5617  11.00000  0.05    0.43
Q2    1   0.9424  0.3401  0.3317  11.00000  0.05    0.35
Q3    1   0.6185  0.4573  0.4906  11.00000  0.05    0.34
Q4    1   1.0474  0.3464  0.2393  11.00000  0.05    0.34
Q5    1   0.8290  0.3470  0.2467  11.00000  0.05    0.33
;
data_global
_journal_date_recd_electronic     2011-12-28
_journal_date_accepted     2012-01-03
_journal_name_full     'Acta Crystallographica, Section E'
_journal_year     2012
_journal_volume     68
_journal_issue      2
_journal_page_first     o369
_journal_page_last     o369
_journal_paper_category     QO
_journal_paper_doi     10.1107/S1600536812000141
_journal_coeditor_code     IS5042
_publ_contact_author_name     'Hamid Khaledi'
_publ_contact_author_address
;
Department of Chemistry, University of Malaya, 50603 Kuala Lumpur, Malaysia
;
_publ_contact_author_email     'khaledi@siswa.um.edu.my'
_publ_contact_author_fax     '+603-79674193'
_publ_contact_author_phone     '+603-79674246'
_publ_section_title
;\
<i>N</i>,<i>N</i>'-[1,4-Phenylenebis(methylene)]bis(<i>N</i>,<i>N</i>-\
diethylethanaminium) dibromide
;
loop_
    _publ_author_name
    _publ_author_footnote
    _publ_author_address
    'Abdul Rahim, Munirah Sufiyah' .
;
University of Malaya Centre for Ionic Liquids, Department of Chemistry,
University of Malaya, 50603 Kuala Lumpur, Malaysia
;
    'Khaledi, Hamid' .
;
Department of Chemistry, University of Malaya, 50603 Kuala Lumpur, Malaysia
;
    'Alias, Yatimah' .
;
University of Malaya Centre for Ionic Liquids, Department of Chemistry,
University of Malaya, 50603 Kuala Lumpur, Malaysia
;
    'Welz-Biermann, Urs' .
;
China Ionic Liquid Laboratory, Dalian Institute of Chemical Physics, Chinese
Academy of Sciences, 116023 Dalian, People's Republic of China
;
