# Supplementary material for: N,N′-[1,4-Phenyl­enebis(methyl­ene)]bis­(N,N-diethyl­ethanaminium) dibromide
Source: Acta Crystallogr Sect E Struct Rep Online. 2012 Jan 11;68(Pt 2):o369. doi: 10.1107/S1600536812000141 (PMC3275048; doi:10.1107/S1600536812000141)
Supplement: Supplementary file 2 [file e-68-0o369-Isup2.hkl]

# 
# h,k,l, Fc-squared, Fo-squared, sigma(Fo-squared) and status flag 
# 
data_I
_shelx_title ' safwan3055_0m in P2(1)/n' 
_shelx_refln_list_code          4 
_shelx_F_calc_maximum      146.21 
_exptl_crystal_F_000       484.00 
_reflns_d_resolution_high  0.7828 
 
loop_ 
 _symmetry_equiv_pos_as_xyz 
 'x, y, z' 
 '-x+1/2, y+1/2, -z+1/2' 
 '-x, -y, -z' 
 'x-1/2, -y-1/2, z-1/2' 
 
_cell_length_a     8.2713 
_cell_length_b    14.1440 
_cell_length_c     9.0762 
_cell_angle_alpha  90.000 
_cell_angle_beta   97.634 
_cell_angle_gamma  90.000 
 
_shelx_F_squared_multiplier     1.000 
 
loop_ 
 _refln_index_h 
 _refln_index_k 
 _refln_index_l 
 _refln_F_squared_calc 
 _refln_F_squared_meas 
 _refln_F_squared_sigma 
 _refln_observed_status 
   2   0   0     5252.96     5504.35     71.04 o 
   4   0   0       28.25       40.13      2.78 o 
   6   0   0     3164.09     3224.49     43.96 o 
   8   0   0     3425.30     3417.20     55.04 o 
  10   0   0      762.58      753.04     19.32 o 
   1   1   0     1790.94     1863.02     40.78 o 
   2   1   0     7357.89     7609.04     82.39 o 
   3   1   0     1909.73     1966.32     19.95 o 
   4   1   0     8345.87     8645.43     79.19 o 
   5   1   0      372.54      338.00      5.83 o 
   6   1   0     2472.55     2563.66     25.17 o 
   7   1   0      650.73      659.51      9.61 o 
   8   1   0      357.74      354.75      8.34 o 
   9   1   0      720.04      738.79     12.73 o 
  10   1   0      479.56      497.39     11.51 o 
   0   2   0     2078.76     2136.04     32.09 o 
   1   2   0    10144.34    10275.96    118.50 o 
   2   2   0     1338.55     1350.87     21.82 o 
   3   2   0     2298.87     2255.42     22.80 o 
   4   2   0        6.18       11.31      2.15 o 
   5   2   0     5465.78     5482.68     51.06 o 
   6   2   0      188.61      184.38      5.01 o 
   7   2   0      871.08      888.20     11.78 o 
   8   2   0      288.79      293.28      7.68 o 
   9   2   0      319.78      305.76      8.89 o 
  10   2   0       16.62       16.51      6.91 o 
   1   3   0    12932.65    13265.02    138.64 o 
   2   3   0      287.19      301.98      5.23 o 
   3   3   0      150.17      151.41      3.99 o 
   4   3   0      912.01      925.26     10.49 o 
   5   3   0      810.51      812.69      9.79 o 
   6   3   0      788.74      795.07     10.43 o 
   7   3   0     2554.76     2565.53     27.57 o 
   8   3   0      309.17      306.20      8.08 o 
   9   3   0     2649.51     2647.16     31.80 o 
  10   3   0      161.07      163.74     13.94 o 
   0   4   0    13781.37    13703.76    247.16 o 
   1   4   0     1991.04     2062.34     22.28 o 
   2   4   0     5115.03     5296.01     56.02 o 
   3   4   0     1850.55     1739.63     23.48 o 
   4   4   0      269.75      310.92      6.21 o 
   5   4   0     1770.03     1672.48     21.64 o 
   6   4   0     2142.54     2150.94     27.47 o 
   7   4   0      545.02      554.25      9.85 o 
   8   4   0     1879.30     1878.64     23.53 o 
   9   4   0      564.45      568.52     19.10 o 
  10   4   0      275.02      282.96     16.40 o 
   1   5   0      485.92      539.09      7.71 o 
   2   5   0     5019.87     5148.44     54.66 o 
   3   5   0       31.00       27.95      1.92 o 
   4   5   0     5272.31     4805.62    201.57 o 
   5   5   0      158.21      155.33      5.25 o 
   6   5   0     2704.47     2677.07     33.55 o 
   7   5   0      361.46      355.52      8.96 o 
   8   5   0       31.23       32.99      5.04 o 
   9   5   0       99.61       94.68      8.55 o 
  10   5   0      821.66      830.78     21.32 o 
   0   6   0    13183.38    13333.88    197.00 o 
   1   6   0       65.79       63.43      3.39 o 
   2   6   0       81.54       53.75      4.75 o 
   3   6   0     1485.91     1464.88     16.89 o 
   4   6   0      201.55      204.07      4.44 o 
   5   6   0     1548.83     1544.63     22.89 o 
   6   6   0      281.72      277.22      7.51 o 
   7   6   0      338.99      328.34      8.70 o 
   8   6   0     2567.43     2611.77     34.44 o 
   9   6   0       43.32       50.25      7.91 o 
   1   7   0    10171.67    10635.45    121.96 o 
   2   7   0     1441.50     1473.26     16.93 o 
   3   7   0     1247.53     1252.16     14.95 o 
   4   7   0     2218.70     2197.14     27.43 o 
   5   7   0     1313.20     1275.91     19.33 o 
   6   7   0      164.41      168.58      6.81 o 
   7   7   0     2330.95     2390.10     31.99 o 
   8   7   0        0.07       -2.66      6.49 o 
   9   7   0      870.47      912.13     19.21 o 
   0   8   0        5.71        7.43      2.78 o 
   1   8   0     5586.09     5760.44     66.99 o 
   2   8   0       14.25       14.47      2.89 o 
   3   8   0     3643.73     3554.55     38.85 o 
   4   8   0       67.27       69.90      3.89 o 
   5   8   0     3668.74     3771.01     45.72 o 
   6   8   0        2.53        3.29      4.21 o 
   7   8   0      346.26      346.82     16.61 o 
   8   8   0      125.97      137.81     10.79 o 
   9   8   0      334.18      371.36     13.78 o 
   1   9   0     2954.03     2940.29     39.24 o 
   2   9   0      837.17      874.57     11.25 o 
   3   9   0       23.52       21.40      2.73 o 
   4   9   0     1624.89     1643.26     24.87 o 
   5   9   0      517.85      500.38     11.50 o 
   6   9   0       41.37       37.81      5.89 o 
   7   9   0      496.51      507.26     15.81 o 
   8   9   0       32.32       28.55     10.78 o 
   9   9   0     1274.32     1298.17     28.42 o 
   0  10   0     3903.62     3882.35     59.77 o 
   1  10   0      562.68      591.35      9.89 o 
   2  10   0      568.64      567.49      9.96 o 
   3  10   0      740.05      741.24     12.04 o 
   4  10   0       84.82       83.02      5.78 o 
   5  10   0        8.09        6.06      5.25 o 
   6  10   0     1666.97     1627.93     31.95 o 
   7  10   0       13.91        2.36      6.02 o 
   8  10   0     1456.53     1426.11     29.76 o 
   1  11   0      442.75      442.27      8.86 o 
   2  11   0     2860.00     2815.40     66.44 o 
   3  11   0      177.88      178.09      8.11 o 
   4  11   0     3236.00     3158.51     44.54 o 
   5  11   0       29.06       29.61      5.91 o 
   6  11   0      783.62      817.40     19.80 o 
   7  11   0       67.08       68.07      9.89 o 
   8  11   0        4.42       15.89      9.70 o 
   0  12   0     4287.64     4286.80     84.05 o 
   1  12   0      297.43      307.54      9.34 o 
   2  12   0      656.62      642.10     19.48 o 
   3  12   0     1343.49     1359.45     21.88 o 
   4  12   0      142.80      107.64      6.91 o 
   5  12   0     1857.40     1857.16     36.16 o 
   6  12   0      262.98      264.31     12.24 o 
   7  12   0       59.53       55.44      9.77 o 
   1  13   0     1385.66     1396.02     23.05 o 
   2  13   0       38.76       40.84      6.62 o 
   3  13   0      895.42      827.65     19.28 o 
   4  13   0       52.13       55.56      8.02 o 
   5  13   0        6.67       10.35      8.24 o 
   6  13   0       78.97       71.78      9.92 o 
   7  13   0     1248.41     1271.46     27.94 o 
   0  14   0      367.85      400.10     15.75 o 
   1  14   0      832.16      863.01     17.11 o 
   2  14   0      314.73      321.51     10.83 o 
   3  14   0     1878.64     1715.81     40.71 o 
   4  14   0       22.45       29.08     10.98 o 
   5  14   0     1338.36     1407.48     37.28 o 
   6  14   0      317.91      326.21     23.39 o 
   1  15   0     1173.86     1209.39     21.95 o 
   2  15   0      989.27     1042.20     23.18 o 
   3  15   0      129.21      129.33      9.96 o 
   4  15   0     1566.10     1525.87     38.85 o 
   5  15   0       61.70       45.20     12.49 o 
   0  16   0     2531.25     2725.48     58.78 o 
   1  16   0        0.54        4.96      7.12 o 
   2  16   0      743.54      759.05     19.66 o 
   3  16   0      108.85       75.23     34.43 o 
   4  16   0        2.12       -1.72     14.29 o 
   1  17   0      558.21      566.47     20.93 o 
   2  17   0      640.01      651.53     25.12 o 
   3  17   0       91.23       77.74     20.57 o 
   0  18   0      349.71      388.12     20.63 o 
  -9   0   1      294.95      320.25     12.46 o 
  -7   0   1      626.72      603.01     11.76 o 
  -5   0   1     8091.43     8163.23    106.30 o 
  -3   0   1    21376.75    21205.52    273.06 o 
  -1   0   1     2926.73     2959.12     47.91 o 
   1   0   1       88.31      130.35      2.46 o 
   3   0   1     7625.40     7351.05    113.11 o 
   5   0   1     2225.51     2083.45     28.99 o 
   7   0   1       45.14       48.27      6.07 o 
   9   0   1     1011.58     1020.03     21.98 o 
 -10   1   1       91.05       87.63     13.94 o 
  -9   1   1     1141.33     1205.31     17.57 o 
  -8   1   1      403.68      389.36      8.50 o 
  -7   1   1     3778.25     3861.09     39.77 o 
  -6   1   1      865.09      899.34     10.34 o 
  -5   1   1      274.55      284.38      4.67 o 
  -4   1   1      857.18      802.08      8.66 o 
  -3   1   1     1138.64     1102.64     11.75 o 
  -2   1   1     4705.04     4800.07     46.90 o 
  -1   1   1      503.25      614.80      7.58 o 
   0   1   1     1089.60     1113.20     14.59 o 
   1   1   1     3916.52     4130.69     74.75 o 
   2   1   1     1673.29     1687.31     17.91 o 
   3   1   1     2030.09     2127.75     21.55 o 
   4   1   1     3695.65     3778.04     40.70 o 
   5   1   1     1112.93     1079.44     11.83 o 
   6   1   1      365.63      350.96      6.29 o 
   7   1   1     2560.12     2472.56     28.77 o 
   8   1   1       47.18       41.43      4.81 o 
   9   1   1     1305.52     1324.81     21.30 o 
  10   1   1       61.83       57.15      7.56 o 
 -10   2   1      812.80      820.62     17.56 o 
  -9   2   1      204.42      210.65      7.30 o 
  -8   2   1     2462.79     2469.46     29.15 o 
  -7   2   1      265.27      260.84      6.15 o 
  -6   2   1     1813.21     1860.55     18.89 o 
  -5   2   1      713.07      711.84      8.38 o 
  -4   2   1        0.52        0.45      1.69 o 
  -3   2   1      458.26      435.98      6.02 o 
  -2   2   1     9949.81    10076.99    128.04 o 
  -1   2   1      598.83      620.41      8.74 o 
   0   2   1      642.67      773.74      9.56 o 
   1   2   1     1646.71     1710.72     17.00 o 
   2   2   1     8243.54     8514.13    119.90 o 
   3   2   1      509.58      499.07      6.71 o 
   4   2   1        2.55        4.62      2.29 o 
   5   2   1     1955.72     2066.08     21.74 o 
   6   2   1     1634.20     1595.68     17.85 o 
   7   2   1        3.30        2.57      3.44 o 
   8   2   1     1792.65     1851.67     23.05 o 
   9   2   1        8.53       11.70      6.12 o 
  10   2   1      623.61      639.07     14.48 o 
 -10   3   1       85.70       99.76      8.85 o 
  -9   3   1        8.44       11.39      6.51 o 
  -8   3   1       56.15       47.81      4.91 o 
  -7   3   1       70.08       78.70      4.61 o 
  -6   3   1     2359.98     2383.65     27.43 o 
  -5   3   1        5.78        9.24      2.48 o 
  -4   3   1    11775.65    11998.00    137.68 o 
  -3   3   1      248.62      302.09      5.19 o 
  -2   3   1     3506.11     3447.90     40.46 o 
  -1   3   1     1080.77     1036.22     12.65 o 
   0   3   1      496.00      529.74      6.31 o 
   1   3   1      221.97      248.37      4.26 o 
   2   3   1    12223.88    12388.60    156.74 o 
   3   3   1       99.91      123.34      3.83 o 
   4   3   1     8974.43     8619.56    148.83 o 
   5   3   1      196.13      201.30      5.68 o 
   6   3   1     1428.75     1440.19     16.54 o 
   7   3   1      392.97      402.01      7.64 o 
   8   3   1        1.26        3.99      4.56 o 
   9   3   1       74.71       66.14      6.98 o 
  10   3   1      924.03      940.82     17.62 o 
 -10   4   1      284.99      278.93     11.40 o 
  -9   4   1      430.94      448.72     12.84 o 
  -8   4   1      838.49      846.83     13.28 o 
  -7   4   1      380.13      388.46      8.17 o 
  -6   4   1      556.43      570.37     10.17 o 
  -5   4   1     3023.11     3033.62     33.58 o 
  -4   4   1       96.64      107.33      3.44 o 
  -3   4   1     7432.01     7308.31    131.73 o 
  -2   4   1    10501.70    10547.52    157.58 o 
  -1   4   1      488.06      512.50      7.22 o 
   0   4   1    11247.63    11443.15    130.24 o 
   1   4   1     1823.49     1865.41     20.25 o 
   2   4   1     4185.15     4395.63     46.65 o 
   3   4   1     7955.78     7927.05    119.58 o 
   4   4   1       14.29       16.00      2.36 o 
   5   4   1     1161.85     1137.58     15.74 o 
   6   4   1     4219.27     4283.17     49.37 o 
   7   4   1      105.24       93.53      4.57 o 
   8   4   1     1141.66     1154.12     18.18 o 
   9   4   1       93.63       92.40      8.24 o 
  10   4   1      455.99      451.66     14.94 o 
 -10   5   1       11.99        0.85      9.50 o 
  -9   5   1     1039.62     1068.18     19.82 o 
  -8   5   1       46.87       51.18      5.22 o 
  -7   5   1     3816.97     3767.32     46.36 o 
  -6   5   1      880.99      872.62     13.60 o 
  -5   5   1     1409.70     1461.37     19.40 o 
  -4   5   1      402.15      395.79      6.85 o 
  -3   5   1     2441.33     2449.07     29.64 o 
  -2   5   1      404.57      483.74      7.57 o 
  -1   5   1     6148.62     6127.22     71.47 o 
   0   5   1      244.71      280.05      4.23 o 
   1   5   1    10088.89    10239.59    107.11 o 
   2   5   1     2251.53     2467.67     26.85 o 
   3   5   1      748.01      717.70     10.17 o 
   4   5   1      993.60     1003.03     28.32 o 
   5   5   1     1372.53     1371.13     18.37 o 
   6   5   1       54.61       62.03      4.82 o 
   7   5   1     1557.40     1526.81     21.21 o 
   8   5   1       17.61       13.14      5.83 o 
   9   5   1     1378.46     1424.48     24.45 o 
  -9   6   1       14.35       20.23      6.45 o 
  -8   6   1     1071.25     1079.38     18.43 o 
  -7   6   1      104.04      109.23      6.00 o 
  -6   6   1       96.42       88.93      5.23 o 
  -5   6   1     2231.29     2195.37     34.57 o 
  -4   6   1        1.23        9.90      2.31 o 
  -3   6   1     9903.85    10215.23    107.54 o 
  -2   6   1       50.37       55.53      3.78 o 
  -1   6   1      475.08      506.19      7.74 o 
   0   6   1      211.34      181.23      3.49 o 
   1   6   1       14.62       22.64      2.50 o 
   2   6   1      364.89      361.49      5.52 o 
   3   6   1     5347.22     5292.96     56.50 o 
   4   6   1      100.79      105.01      4.55 o 
   5   6   1     5052.04     5007.89     66.71 o 
   6   6   1      238.41      220.60      6.97 o 
   7   6   1      294.99      298.32     12.80 o 
   8   6   1      595.65      612.96     15.97 o 
   9   6   1      196.38      192.30     10.13 o 
  -9   7   1       70.04       73.73     10.38 o 
  -8   7   1        3.84        7.84      6.42 o 
  -7   7   1     1741.11     1709.21     23.66 o 
  -6   7   1     4443.70     4341.51     52.52 o 
  -5   7   1      444.35      448.36      9.70 o 
  -4   7   1     4989.90     4956.90     53.47 o 
  -3   7   1      641.69      723.86      9.58 o 
  -2   7   1      800.19      714.87     13.98 o 
  -1   7   1     3172.13     3253.00     39.11 o 
   0   7   1      110.10      116.17      3.66 o 
   1   7   1     3283.43     3423.25     36.97 o 
   2   7   1     3189.94     3174.37     34.51 o 
   3   7   1      156.57      162.86      4.45 o 
   4   7   1     4843.88     4795.75     56.75 o 
   5   7   1      700.40      706.89     11.40 o 
   6   7   1      586.74      573.14     12.28 o 
   7   7   1      377.96      398.33     11.71 o 
   8   7   1       17.68       22.11      7.05 o 
   9   7   1       77.94       81.46      8.71 o 
  -9   8   1        0.09       -0.18      9.83 o 
  -8   8   1     1902.72     1937.78     30.61 o 
  -7   8   1        9.26        0.90      5.75 o 
  -6   8   1     1223.84     1193.05     27.79 o 
  -5   8   1       21.88       19.39      5.06 o 
  -4   8   1       81.16       84.69      3.46 o 
  -3   8   1       90.42      104.95      3.45 o 
  -2   8   1     8192.60     8461.85    110.60 o 
  -1   8   1       71.43       78.70      3.55 o 
   0   8   1     4474.47     4403.26     51.57 o 
   1   8   1      157.96      161.07      4.10 o 
   2   8   1     6833.89     7081.36     83.15 o 
   3   8   1        0.12        9.22      2.50 o 
   4   8   1       95.98      100.09      4.43 o 
   5   8   1        8.32       14.90      4.43 o 
   6   8   1     2959.73     2847.31     40.35 o 
   7   8   1      320.65      324.22     16.57 o 
   8   8   1     2846.16     2850.79     49.36 o 
   9   8   1       38.84       44.36      8.81 o 
  -9   9   1      375.55      406.74     23.65 o 
  -8   9   1        1.24        2.12      8.83 o 
  -7   9   1     1094.71     1056.38     43.41 o 
  -6   9   1     1931.21     1833.07     29.58 o 
  -5   9   1       54.68       64.91      5.86 o 
  -4   9   1     2887.35     2848.27     40.07 o 
  -3   9   1      441.15      449.10      8.71 o 
  -2   9   1      737.95      711.01     11.27 o 
  -1   9   1     3885.56     3846.78     46.45 o 
   0   9   1       40.25       37.63      2.79 o 
   1   9   1     1006.08     1000.65     12.49 o 
   2   9   1     1280.84     1203.17     16.50 o 
   3   9   1      365.91      371.24      6.60 o 
   4   9   1     3404.10     3326.97     40.57 o 
   5   9   1       81.31       90.74      5.98 o 
   6   9   1     2069.72     2105.23     44.75 o 
   7   9   1      629.53      634.77     17.37 o 
   8   9   1       42.33       30.07     10.37 o 
  -8  10   1      243.49      196.61     30.93 o 
  -7  10   1     1071.85     1063.64     20.02 o 
  -6  10   1      268.47      248.77     12.15 o 
  -5  10   1     2879.02     2842.78     40.82 o 
  -4  10   1       69.76       64.11      5.68 o 
  -3  10   1     2862.94     2813.63     35.29 o 
  -2  10   1      792.07      816.06     12.82 o 
  -1  10   1       76.70       84.22      4.36 o 
   0  10   1      230.57      221.54      7.03 o 
   1  10   1      213.11      231.50      6.17 o 
   2  10   1      122.46      144.88      4.81 o 
   3  10   1     6937.07     6905.53     91.45 o 
   4  10   1       82.78       63.04      5.46 o 
   5  10   1     3405.09     3222.84     53.11 o 
   6  10   1      564.13      531.87     18.79 o 
   7  10   1      698.93      729.55     19.56 o 
   8  10   1        4.50        9.81      9.24 o 
  -8  11   1       43.20       33.24     11.05 o 
  -7  11   1     1613.97     1534.44     30.63 o 
  -6  11   1      272.08      282.81     10.55 o 
  -5  11   1      216.71      240.11      9.00 o 
  -4  11   1      170.37      153.75     10.00 o 
  -3  11   1     2073.63     2114.62     33.04 o 
  -2  11   1     1195.77     1167.79     16.97 o 
  -1  11   1     5320.41     5368.10     72.00 o 
   0  11   1      683.00      665.57     26.43 o 
   1  11   1     5755.31     5856.43     79.23 o 
   2  11   1      160.73      168.87      5.96 o 
   3  11   1      441.30      457.90     10.67 o 
   4  11   1       76.51       88.52      7.88 o 
   5  11   1     1332.79     1234.11     24.92 o 
   6  11   1       70.99       60.42      8.88 o 
   7  11   1     1982.51     2001.02     83.37 o 
   8  11   1        0.62        0.19     10.14 o 
  -7  12   1      200.51      216.84     12.31 o 
  -6  12   1      724.62      698.92     18.64 o 
  -5  12   1     1362.51     1299.36     26.10 o 
  -4  12   1       50.57       41.36      6.18 o 
  -3  12   1     1641.59     1625.28     25.07 o 
  -2  12   1     1920.58     1958.88     26.11 o 
  -1  12   1       38.09       41.48      6.31 o 
   0  12   1     3557.99     3657.85     51.41 o 
   1  12   1      831.86      881.75     16.25 o 
   2  12   1     1510.81     1573.50     24.77 o 
   3  12   1      720.63      793.89     23.30 o 
   4  12   1      170.38      158.84      9.40 o 
   5  12   1     1518.77     1503.52     29.33 o 
   6  12   1      373.04      377.98     16.56 o 
   7  12   1        9.01        6.86      9.38 o 
  -7  13   1       56.88       61.27     10.68 o 
  -6  13   1      784.56      787.08     20.64 o 
  -5  13   1      120.00      131.43      8.22 o 
  -4  13   1     2395.49     2463.02     43.29 o 
  -3  13   1       18.19       11.72      6.90 o 
  -2  13   1     1527.67     1504.79     29.97 o 
  -1  13   1      181.96      168.78      7.80 o 
   0  13   1      399.71      408.87     11.27 o 
   1  13   1       91.19       96.75     12.23 o 
   2  13   1     1448.82     1439.84     23.58 o 
   3  13   1        0.33       -0.64      9.31 o 
   4  13   1     3315.25     3259.16     68.93 o 
   5  13   1       40.52       59.71     21.11 o 
   6  13   1      609.59      615.46     45.04 o 
   7  13   1        1.76       -1.07      9.51 o 
  -6  14   1     1193.27     1121.50     32.26 o 
  -5  14   1      612.17      563.70     21.83 o 
  -4  14   1      112.39      134.45     10.17 o 
  -3  14   1      417.82      405.90     14.08 o 
  -2  14   1     1659.16     1746.19     28.08 o 
  -1  14   1        3.72       11.77      6.08 o 
   0  14   1     2063.77     2038.82     31.74 o 
   1  14   1      760.58      750.54     18.04 o 
   2  14   1      677.26      740.36     25.57 o 
   3  14   1      511.05      501.59     20.98 o 
   4  14   1       31.94       48.57     11.70 o 
   5  14   1      438.20      465.68     21.32 o 
   6  14   1      835.97      851.51     39.09 o 
  -5  15   1       14.69        7.47     15.48 o 
  -4  15   1      863.20      811.20     61.59 o 
  -3  15   1      554.85      574.49     26.74 o 
  -2  15   1      367.44      402.45     21.16 o 
  -1  15   1     2757.57     2787.21     41.83 o 
   0  15   1        6.23       13.47      6.73 o 
   1  15   1     2274.51     2339.05     41.72 o 
   2  15   1      485.29      482.25     20.65 o 
   3  15   1      268.03      303.34     17.33 o 
   4  15   1      184.53      197.20     15.84 o 
   5  15   1      528.31      565.55     23.89 o 
  -4  16   1       32.10       34.21     20.35 o 
  -3  16   1     1037.49     1070.12     24.04 o 
  -2  16   1       45.00       48.75      8.94 o 
  -1  16   1       32.85       37.43      7.80 o 
   0  16   1      139.17      142.88      9.07 o 
   1  16   1      179.15      177.11     11.10 o 
   2  16   1        0.38       -1.91     12.88 o 
   3  16   1     2221.98     2384.46     54.63 o 
   4  16   1        3.21       10.33     12.21 o 
  -3  17   1      221.88      248.72     13.41 o 
  -2  17   1      568.69      643.21     19.22 o 
  -1  17   1      477.25      509.11     15.09 o 
   0  17   1       31.81       47.06      8.38 o 
   1  17   1      506.14      507.64     21.82 o 
   2  17   1       38.24       36.77      9.67 o 
   3  17   1      123.22      138.75     24.79 o 
   0  18   1      842.94      836.55     27.58 o 
 -10   0   2      644.44      711.03     24.79 o 
  -8   0   2     1687.45     1736.38     30.45 o 
  -6   0   2      812.24      825.93     17.28 o 
  -4   0   2      525.53      636.62     18.44 o 
  -2   0   2    19282.58    18646.62    275.38 o 
   0   0   2    16796.22    15332.08    533.80 o 
   2   0   2      221.83      199.20      4.97 o 
   4   0   2      570.80      600.55     10.06 o 
   6   0   2     4354.99     4346.02     58.29 o 
   8   0   2     2507.39     2491.53     65.03 o 
  10   0   2      832.67      816.62     26.33 o 
 -10   1   2      487.17      505.01     14.31 o 
  -9   1   2     1470.83     1460.31     24.45 o 
  -8   1   2      312.68      299.97      8.35 o 
  -7   1   2      916.99      908.06     10.93 o 
  -6   1   2     1423.81     1415.05     14.94 o 
  -5   1   2      586.19      643.19      7.72 o 
  -4   1   2     4104.80     4055.49     37.87 o 
  -3   1   2     1224.64     1226.37     12.99 o 
  -2   1   2     2845.11     2812.06     30.15 o 
  -1   1   2     9561.19     9722.08    101.54 o 
   0   1   2     2887.68     2972.91     31.37 o 
   1   1   2    17767.12    17798.70    205.18 o 
   2   1   2    16380.01    16732.92    162.10 o 
   3   1   2      502.98      586.85      6.60 o 
   4   1   2     3785.08     3693.09     34.71 o 
   5   1   2      343.78      335.33      5.33 o 
   6   1   2     2202.95     2092.59     40.00 o 
   7   1   2     1319.54     1342.10     21.17 o 
   8   1   2      236.07      236.70      8.35 o 
   9   1   2      416.96      438.88     13.29 o 
  10   1   2      542.96      549.92     15.64 o 
 -10   2   2      174.42      156.02      9.50 o 
  -9   2   2        1.96        5.97      6.37 o 
  -8   2   2      190.55      191.63      7.22 o 
  -7   2   2     1991.91     2000.07     24.40 o 
  -6   2   2      434.99      431.12      7.06 o 
  -5   2   2     5140.60     5079.67     50.76 o 
  -4   2   2      110.41      144.00      4.05 o 
  -3   2   2     6171.95     5991.50     69.19 o 
  -2   2   2      252.65      224.70      4.05 o 
  -1   2   2     2001.05     2097.06     24.61 o 
   0   2   2     7179.63     7566.88     97.62 o 
   1   2   2      589.16      554.65      8.14 o 
   2   2   2      801.14      868.80     11.90 o 
   3   2   2     6308.32     6323.17     62.06 o 
   4   2   2      836.76      887.53     10.23 o 
   5   2   2     7099.42     7285.86     67.40 o 
   6   2   2      150.26      157.84      5.79 o 
   7   2   2     1007.16      987.65     16.83 o 
   8   2   2      385.00      359.97      9.98 o 
   9   2   2      205.84      218.48      8.97 o 
  10   2   2      137.59      138.27     10.45 o 
 -10   3   2        1.28        1.25      7.54 o 
  -9   3   2     3027.60     3038.71     43.92 o 
  -8   3   2      238.13      245.65      8.30 o 
  -7   3   2     2514.07     2649.53     30.65 o 
  -6   3   2      300.19      287.55      5.99 o 
  -5   3   2      465.11      437.85      8.17 o 
  -4   3   2      440.27      443.18      7.12 o 
  -3   3   2     1798.04     1771.38     19.89 o 
  -2   3   2      890.72      925.15     11.77 o 
  -1   3   2    21010.42    20580.05    236.96 o 
   0   3   2       32.11       31.73      2.94 o 
   1   3   2     5613.26     5467.09     80.64 o 
   2   3   2     1098.95     1166.99     13.12 o 
   3   3   2      472.55      500.66      6.69 o 
   4   3   2      406.96      397.90      6.41 o 
   5   3   2      253.90      238.58      6.18 o 
   6   3   2      252.36      236.82      6.97 o 
   7   3   2     4815.81     4773.26     64.39 o 
   8   3   2       31.26       34.58      5.94 o 
   9   3   2      728.15      747.50     15.03 o 
 -10   4   2      887.02      945.97     22.50 o 
  -9   4   2       21.54       23.78      6.96 o 
  -8   4   2     1427.95     1476.02     21.50 o 
  -7   4   2      320.08      329.59      7.73 o 
  -6   4   2      307.75      299.57      7.13 o 
  -5   4   2     3479.80     3418.39     37.75 o 
  -4   4   2      832.56      906.97     12.55 o 
  -3   4   2     4299.87     4333.24     46.48 o 
  -2   4   2     3779.15     3551.11     45.99 o 
  -1   4   2      810.59      846.24     12.33 o 
   0   4   2     9103.37     9216.71     96.48 o 
   1   4   2     1164.19     1203.05     14.73 o 
   2   4   2      768.65      738.37      8.90 o 
   3   4   2     3373.44     3486.70     34.90 o 
   4   4   2      352.59      341.11      6.46 o 
   5   4   2      407.76      390.96      7.00 o 
   6   4   2     1112.70     1109.36     14.62 o 
   7   4   2       25.23       26.94      4.36 o 
   8   4   2     1381.83     1391.73     23.39 o 
   9   4   2      500.27      493.98     12.27 o 
 -10   5   2     1174.21     1196.64     22.22 o 
  -9   5   2      600.18      632.82     13.29 o 
  -8   5   2      467.82      467.64     11.09 o 
  -7   5   2        5.81        6.27      4.54 o 
  -6   5   2     3023.84     3003.05     37.28 o 
  -5   5   2      147.91      140.89      5.61 o 
  -4   5   2     3646.36     3487.06     38.18 o 
  -3   5   2      448.47      520.63      8.02 o 
  -2   5   2     3549.31     3416.04     36.81 o 
  -1   5   2      233.63      301.25      6.22 o 
   0   5   2      497.69      527.82      6.82 o 
   1   5   2       57.36       47.84      2.00 o 
   2   5   2     3370.55     3225.32     34.77 o 
   3   5   2       15.39       28.54      2.95 o 
   4   5   2     5114.73     5074.67     59.66 o 
   5   5   2      254.47      238.59      7.00 o 
   6   5   2     4383.07     4291.67     58.11 o 
   7   5   2        8.63        7.89      4.59 o 
   8   5   2       61.19       60.05      7.21 o 
   9   5   2       24.49       36.14      8.09 o 
  -9   6   2       48.27       47.13      7.66 o 
  -8   6   2     2127.82     2131.20     32.79 o 
  -7   6   2      107.03       97.67      5.99 o 
  -6   6   2     2252.72     2247.09     28.89 o 
  -5   6   2      715.58      710.32     10.25 o 
  -4   6   2       11.38       10.98      2.85 o 
  -3   6   2      205.86      158.98      6.71 o 
  -2   6   2     5136.08     5141.26     54.77 o 
  -1   6   2      131.52      138.75      3.99 o 
   0   6   2     6952.73     6951.31     73.40 o 
   1   6   2     1350.10     1484.15     18.66 o 
   2   6   2     2281.25     2312.60     28.07 o 
   3   6   2     1895.08     1910.52     21.58 o 
   4   6   2        6.03        7.36      2.83 o 
   5   6   2      946.32      932.28     15.92 o 
   6   6   2     2260.57     2198.82     45.25 o 
   7   6   2      128.44      122.36      7.34 o 
   8   6   2     2625.62     2645.61     35.16 o 
   9   6   2       44.81       37.77      8.31 o 
  -9   7   2     1705.01     1726.60     35.86 o 
  -8   7   2        8.70       10.52      6.80 o 
  -7   7   2      470.50      486.93     12.15 o 
  -6   7   2      494.97      534.47     11.13 o 
  -5   7   2       29.19       26.95      3.89 o 
  -4   7   2      876.12      833.02     11.27 o 
  -3   7   2      838.87      773.05     10.97 o 
  -2   7   2      800.49      786.82     11.45 o 
  -1   7   2     4291.07     4221.89     50.30 o 
   0   7   2       39.72       48.54      3.56 o 
   1   7   2     4878.45     4834.27     57.07 o 
   2   7   2     1820.93     1838.39     20.81 o 
   3   7   2       56.52       73.92      3.43 o 
   4   7   2      286.75      273.95      6.52 o 
   5   7   2      565.22      563.92     11.81 o 
   6   7   2      665.18      643.96     13.58 o 
   7   7   2     1629.57     1644.89     30.28 o 
   8   7   2      137.10      145.44     13.53 o 
   9   7   2      699.18      712.29     16.93 o 
  -9   8   2      251.61      260.42     11.37 o 
  -8   8   2       15.14        5.38      6.96 o 
  -7   8   2      362.56      367.58     11.24 o 
  -6   8   2      582.40      605.93     15.53 o 
  -5   8   2     3678.31     3650.07     50.54 o 
  -4   8   2        2.52        2.62      3.38 o 
  -3   8   2     7169.92     7088.73     93.33 o 
  -2   8   2      347.38      384.23      7.54 o 
  -1   8   2      514.01      526.64      8.76 o 
   0   8   2      362.14      415.01      6.34 o 
   1   8   2     4288.90     4479.42     48.21 o 
   2   8   2      140.71      164.03      4.95 o 
   3   8   2     4978.42     5041.12     54.29 o 
   4   8   2       32.17       34.04      4.65 o 
   5   8   2     1666.26     1672.14     28.66 o 
   6   8   2       38.10       40.90      6.09 o 
   7   8   2       36.06       45.48      6.86 o 
   8   8   2       40.66       40.38     11.60 o 
  -9   9   2     1156.43     1208.97     27.30 o 
  -8   9   2      120.85      113.87      8.67 o 
  -7   9   2     1151.52     1184.82     29.24 o 
  -6   9   2      527.11      497.63     12.06 o 
  -5   9   2      605.47      613.97     13.04 o 
  -4   9   2     3104.46     3100.84     38.65 o 
  -3   9   2      142.17      120.43      4.98 o 
  -2   9   2      639.36      642.00     10.58 o 
  -1   9   2     4462.88     4586.29     55.01 o 
   0   9   2      584.96      605.06      8.42 o 
   1   9   2     2779.25     2834.87     31.40 o 
   2   9   2     1312.87     1323.06     17.82 o 
   3   9   2      109.50       98.63      5.59 o 
   4   9   2      869.71      838.51     15.04 o 
   5   9   2       27.37       35.96      5.50 o 
   6   9   2      750.40      770.39     15.61 o 
   7   9   2     2119.06     2156.71     38.91 o 
   8   9   2       17.75        5.75     11.77 o 
  -8  10   2     2254.00     2157.71    158.25 o 
  -7  10   2        1.26        5.60      6.72 o 
  -6  10   2      799.05      810.33     16.26 o 
  -5  10   2      402.17      411.05     11.04 o 
  -4  10   2       23.79       22.31      4.29 o 
  -3  10   2     1285.94     1291.42     18.29 o 
  -2  10   2     1799.84     1799.29     23.77 o 
  -1  10   2      379.42      392.50      8.20 o 
   0  10   2     6266.30     6181.38     81.86 o 
   1  10   2       99.10      110.26      4.51 o 
   2  10   2     1494.55     1514.30     19.92 o 
   3  10   2      666.85      663.74     15.49 o 
   4  10   2        2.36        1.30      4.74 o 
   5  10   2        6.14        5.36      7.03 o 
   6  10   2     1108.61     1064.75     27.53 o 
   7  10   2      138.13      147.47     11.20 o 
   8  10   2      643.46      687.43     20.42 o 
  -8  11   2       24.71       19.39      9.89 o 
  -7  11   2        2.98       -6.72      6.72 o 
  -6  11   2     1404.54     1447.11     29.82 o 
  -5  11   2        5.08        6.97      5.75 o 
  -4  11   2     3677.88     3732.72     59.81 o 
  -3  11   2     1038.17      987.26     15.28 o 
  -2  11   2     2998.33     2967.93     37.26 o 
  -1  11   2      273.78      267.33      7.39 o 
   0  11   2      383.11      370.77      8.23 o 
   1  11   2       55.63       66.32      4.36 o 
   2  11   2     2960.54     2930.70     41.69 o 
   3  11   2       32.67        9.61      6.13 o 
   4  11   2     1550.91     1610.23     29.93 o 
   5  11   2        0.97       -7.18      7.18 o 
   6  11   2      413.71      444.28     18.39 o 
   7  11   2      275.00      261.11     13.08 o 
  -7  12   2      254.31      274.84     16.00 o 
  -6  12   2      229.99      219.57      9.81 o 
  -5  12   2     1449.75     1450.82     24.11 o 
  -4  12   2      158.70      142.32     10.37 o 
  -3  12   2      859.92      861.23     14.29 o 
  -2  12   2      900.53      870.84     14.17 o 
  -1  12   2      134.49      140.02      6.57 o 
   0  12   2      734.82      712.91     14.22 o 
   1  12   2      568.89      592.31     12.86 o 
   2  12   2      471.64      490.72     11.60 o 
   3  12   2     1290.60     1235.90     31.42 o 
   4  12   2       23.92       15.37     10.72 o 
   5  12   2     1324.80     1295.80     29.80 o 
   6  12   2      267.11      271.59     12.99 o 
   7  12   2       37.70       48.75     10.47 o 
  -7  13   2     1072.53     1101.89     25.78 o 
  -6  13   2       70.56       69.36      8.23 o 
  -5  13   2       49.09       44.56      7.14 o 
  -4  13   2       57.27       53.13      6.74 o 
  -3  13   2      313.16      318.78      9.55 o 
  -2  13   2      284.17      275.35      9.79 o 
  -1  13   2     3237.16     3138.62    121.83 o 
   0  13   2      212.79      195.53      8.29 o 
   1  13   2     2719.91     2805.45     41.06 o 
   2  13   2       96.33       75.80     10.66 o 
   3  13   2      234.20      223.54     14.27 o 
   4  13   2       35.72       31.32     15.27 o 
   5  13   2      425.43      403.40     20.00 o 
   6  13   2       80.86       73.88     13.99 o 
  -6  14   2      160.78      163.53     11.91 o 
  -5  14   2     1481.71     1490.83     30.16 o 
  -4  14   2       94.66       73.29      9.06 o 
  -3  14   2      965.96      972.69     22.09 o 
  -2  14   2      108.24      120.19      9.32 o 
  -1  14   2       32.30       47.34      6.69 o 
   0  14   2      126.79      135.07     10.10 o 
   1  14   2      581.62      587.13     23.65 o 
   2  14   2      175.50      154.31     13.01 o 
   3  14   2     1851.75     1811.04     43.29 o 
   4  14   2      120.21      109.90     13.53 o 
   5  14   2     1388.59     1393.71     37.22 o 
   6  14   2      128.77      175.03     16.49 o 
  -5  15   2       38.76       23.05     12.38 o 
  -4  15   2     2503.97     2532.83     45.52 o 
  -3  15   2      217.17      192.88     11.22 o 
  -2  15   2      943.73      911.97     18.25 o 
  -1  15   2      948.62      951.50     18.84 o 
   0  15   2       43.90       48.59      8.52 o 
   1  15   2      117.24      124.68     12.33 o 
   2  15   2     1716.82     1746.71     42.42 o 
   3  15   2        0.61       -2.20     11.62 o 
   4  15   2     1029.92     1050.81     31.33 o 
   5  15   2       24.83       45.51     13.62 o 
  -4  16   2        9.93        9.76      9.55 o 
  -3  16   2       66.10       61.83     12.76 o 
  -2  16   2     1190.83     1170.55     25.63 o 
  -1  16   2       85.57       92.02      8.49 o 
   0  16   2     2901.62     2996.40    114.98 o 
   1  16   2        1.12       -1.00     10.71 o 
   2  16   2      794.40      761.07     26.11 o 
   3  16   2        1.17       -5.31     11.74 o 
   4  16   2       23.25       19.77     12.95 o 
  -3  17   2      695.15      731.41     20.59 o 
  -2  17   2      844.09      822.76     21.80 o 
  -1  17   2      389.44      384.52     16.13 o 
   0  17   2        3.87        1.55      9.32 o 
   1  17   2      955.06     1041.41     31.10 o 
   2  17   2      634.89      623.81     24.34 o 
  -9   0   3      206.16      192.90     16.24 o 
  -7   0   3      774.56      882.30     18.12 o 
  -5   0   3    11160.67    11206.21    145.17 o 
  -3   0   3     2027.59     1852.46     29.43 o 
  -1   0   3     4004.90     4202.13     54.79 o 
   1   0   3      387.29      371.29      6.20 o 
   3   0   3     7687.73     7757.86    123.74 o 
   5   0   3     2562.50     2603.84     35.93 o 
   7   0   3      111.31      123.67      7.61 o 
   9   0   3      602.24      594.40     32.70 o 
 -10   1   3      356.47      389.48     13.06 o 
  -9   1   3     1781.12     1815.23     28.79 o 
  -8   1   3       32.08       36.14      5.37 o 
  -7   1   3     2251.29     2257.80     26.77 o 
  -6   1   3     1309.21     1322.34     15.24 o 
  -5   1   3        3.83        5.57      2.26 o 
  -4   1   3     3781.86     3875.91     38.82 o 
  -3   1   3     3784.99     3687.84     39.73 o 
  -2   1   3     3580.69     3588.22     42.09 o 
  -1   1   3     5312.15     5155.09     94.04 o 
   0   1   3     4025.53     4257.01     44.93 o 
   1   1   3     2759.06     2723.93     29.43 o 
   2   1   3     1024.30      986.46     12.60 o 
   3   1   3     3894.68     4125.17     38.47 o 
   4   1   3     2096.65     2071.05     20.31 o 
   5   1   3     1450.29     1507.88     15.67 o 
   6   1   3        5.75        5.62      3.13 o 
   7   1   3      883.13      901.10     14.83 o 
   8   1   3       40.28       37.37      7.43 o 
   9   1   3      915.88      889.98     27.40 o 
 -10   2   3      981.18     1032.27     20.65 o 
  -9   2   3        1.54       -2.95      6.52 o 
  -8   2   3     2099.71     2118.46     28.43 o 
  -7   2   3      827.68      813.67     12.14 o 
  -6   2   3     2571.02     2579.83     27.25 o 
  -5   2   3     1381.57     1393.39     15.54 o 
  -4   2   3      471.50      462.78      8.03 o 
  -3   2   3      918.67      915.62     11.25 o 
  -2   2   3      902.16      803.53      9.69 o 
  -1   2   3       19.31       31.78      1.77 o 
   0   2   3    13101.82    13407.62    141.23 o 
   1   2   3      612.23      643.30      7.71 o 
   2   2   3     6388.48     6703.18     71.18 o 
   3   2   3     1355.58     1337.45     14.76 o 
   4   2   3      390.37      403.49      5.65 o 
   5   2   3      619.31      627.78      8.73 o 
   6   2   3     3012.88     3041.77     34.65 o 
   7   2   3      192.49      181.64      7.04 o 
   8   2   3     2889.82     2839.93     36.92 o 
   9   2   3       68.46       62.50     10.80 o 
 -10   3   3      339.31      360.22     16.03 o 
  -9   3   3       63.11       62.41      7.49 o 
  -8   3   3       74.48       64.14      5.95 o 
  -7   3   3       79.03       88.90      5.53 o 
  -6   3   3     3764.28     3804.01     39.07 o 
  -5   3   3       21.77       23.56      3.25 o 
  -4   3   3     7046.44     6830.75     79.26 o 
  -3   3   3      148.10      165.25      4.98 o 
  -2   3   3      979.83      927.46     11.02 o 
  -1   3   3      116.20       98.10      2.82 o 
   0   3   3      410.92      409.87      6.76 o 
   1   3   3      126.88      167.65      5.90 o 
   2   3   3     4489.76     4342.41     46.55 o 
   3   3   3       72.59       69.83      3.24 o 
   4   3   3     8800.51     9019.08     88.42 o 
   5   3   3       16.95       24.09      3.06 o 
   6   3   3       74.36       79.62      4.71 o 
   7   3   3       70.52       67.69      5.92 o 
   8   3   3      151.96      151.65      7.76 o 
   9   3   3       10.65        3.27      4.05 o 
 -10   4   3      100.42       85.93      8.87 o 
  -9   4   3       59.50       58.51      6.77 o 
  -8   4   3     1204.85     1194.00     18.48 o 
  -7   4   3      160.07      165.58      6.62 o 
  -6   4   3      615.51      610.29     10.84 o 
  -5   4   3     3078.03     3059.12     73.23 o 
  -4   4   3      551.95      591.07      8.57 o 
  -3   4   3     5438.57     5530.40     64.57 o 
  -2   4   3     2005.03     1920.73     21.38 o 
  -1   4   3      754.41      790.73      9.51 o 
   0   4   3     2099.57     2013.11     24.31 o 
   1   4   3     2720.01     2804.75     42.65 o 
   2   4   3      211.45      172.94      9.32 o 
   3   4   3     2895.54     2783.54     33.78 o 
   4   4   3     1151.73     1157.93     15.58 o 
   5   4   3      440.93      428.37      8.81 o 
   6   4   3     1007.53      952.82     13.73 o 
   7   4   3       33.74       40.51      5.05 o 
   8   4   3      535.87      531.43     12.25 o 
   9   4   3      138.15      136.30      9.27 o 
 -10   5   3       32.80       35.15      9.64 o 
  -9   5   3     1160.96     1197.78     24.50 o 
  -8   5   3        2.41        6.28      5.51 o 
  -7   5   3     2881.41     2852.32     36.36 o 
  -6   5   3      311.04      339.22      7.45 o 
  -5   5   3      257.36      260.39      7.25 o 
  -4   5   3        6.12        5.36      2.66 o 
  -3   5   3     2944.27     2881.74     31.72 o 
  -2   5   3       74.27       79.72      5.08 o 
  -1   5   3    11068.46    11178.79    129.36 o 
   0   5   3       70.31       82.58      2.68 o 
   1   5   3     8181.16     8288.25     87.25 o 
   2   5   3      172.59      183.30      4.66 o 
   3   5   3      885.93      868.00     13.42 o 
   4   5   3      393.68      369.15      8.87 o 
   5   5   3     2940.97     2916.27     41.22 o 
   6   5   3        4.07       -3.27      4.49 o 
   7   5   3     2184.03     2183.62     36.44 o 
   8   5   3        7.48       12.09      7.15 o 
   9   5   3     1042.07     1074.77     24.21 o 
  -9   6   3       80.43       88.75      8.35 o 
  -8   6   3      574.70      566.63     13.71 o 
  -7   6   3     1417.50     1383.46     20.17 o 
  -6   6   3       24.63       15.51      5.09 o 
  -5   6   3     8885.08     8800.73     93.73 o 
  -4   6   3       21.29       14.55      2.84 o 
  -3   6   3     2381.77     2273.07     28.13 o 
  -2   6   3     1066.49     1021.97     12.43 o 
  -1   6   3      183.79      178.29      3.76 o 
   0   6   3      669.36      608.71      8.05 o 
   1   6   3     2488.95     2440.43     32.96 o 
   2   6   3     1274.97     1317.73     15.40 o 
   3   6   3     9112.11     9269.29    126.12 o 
   4   6   3      148.02      155.74      6.28 o 
   5   6   3     2373.85     2347.56     33.61 o 
   6   6   3      224.81      228.73     13.39 o 
   7   6   3       85.19       77.01      7.21 o 
   8   6   3      347.31      345.29     12.06 o 
   9   6   3      239.87      256.24     13.31 o 
  -9   7   3      270.11      277.79     11.58 o 
  -8   7   3      110.77      118.70      8.23 o 
  -7   7   3      522.46      511.85     12.74 o 
  -6   7   3     1508.79     1487.86     23.68 o 
  -5   7   3      215.43      221.56      6.92 o 
  -4   7   3     2490.54     2494.99     34.64 o 
  -3   7   3     1714.91     1760.74     20.39 o 
  -2   7   3     2224.37     2293.14     28.61 o 
  -1   7   3     4244.55     4244.18     45.67 o 
   0   7   3      380.44      368.60      5.89 o 
   1   7   3     1464.03     1518.16     21.57 o 
   2   7   3     1985.00     1943.08     22.02 o 
   3   7   3      277.52      294.40      6.57 o 
   4   7   3     4177.65     4070.31     62.44 o 
   5   7   3     1920.03     1876.99     28.05 o 
   6   7   3      593.10      608.81     13.60 o 
   7   7   3      190.95      207.46     11.90 o 
   8   7   3        1.11        6.59      6.43 o 
  -9   8   3       51.76       48.38      8.29 o 
  -8   8   3     1840.06     1852.53     39.77 o 
  -7   8   3       47.58       56.98      7.70 o 
  -6   8   3     1185.30     1171.44     20.18 o 
  -5   8   3       67.52       67.05      5.37 o 
  -4   8   3     2446.91     2389.57     33.95 o 
  -3   8   3        8.42       12.80      3.60 o 
  -2   8   3     3090.83     3010.20     37.03 o 
  -1   8   3      299.50      326.97      6.94 o 
   0   8   3     5294.24     5264.50     56.42 o 
   1   8   3        4.00        4.27      2.36 o 
   2   8   3     1205.33     1289.89     15.60 o 
   3   8   3        0.72        1.36      3.98 o 
   4   8   3      405.94      403.60     10.01 o 
   5   8   3        3.37        2.66      5.21 o 
   6   8   3     1488.44     1514.81     24.43 o 
   7   8   3       40.54       33.51      7.28 o 
   8   8   3     1761.32     1790.35     33.85 o 
  -9   9   3      450.88      443.89     14.16 o 
  -8   9   3      100.55      103.31      8.79 o 
  -7   9   3      542.46      527.48     16.29 o 
  -6   9   3     1920.74     1781.84     32.63 o 
  -5   9   3        3.17        6.75      5.22 o 
  -4   9   3     2146.91     2100.90     27.56 o 
  -3   9   3      192.20      203.58      6.51 o 
  -2   9   3       61.04       62.31      4.26 o 
  -1   9   3     3322.61     3258.53     40.00 o 
   0   9   3       89.17       82.72      5.46 o 
   1   9   3      954.28      959.17     12.32 o 
   2   9   3     1041.44     1048.61     17.22 o 
   3   9   3      318.62      324.07     12.72 o 
   4   9   3     6405.00     6394.77     84.62 o 
   5   9   3     1177.34     1090.86     51.78 o 
   6   9   3      272.81      248.77      9.84 o 
   7   9   3     1323.23     1295.72     22.67 o 
   8   9   3       55.40       38.66     10.21 o 
  -8  10   3      410.00      387.85     25.93 o 
  -7  10   3      518.04      525.21     16.39 o 
  -6  10   3      167.90      166.23      8.43 o 
  -5  10   3     2900.70     2858.99     44.14 o 
  -4  10   3      126.24      127.40      5.85 o 
  -3  10   3     1154.12     1120.61     16.61 o 
  -2  10   3      220.78      233.86      6.91 o 
  -1  10   3      111.54      106.31      6.15 o 
   0  10   3      512.34      512.21      9.57 o 
   1  10   3     2547.76     2633.59     32.98 o 
   2  10   3      370.77      368.40     11.19 o 
   3  10   3     3465.81     3471.24     55.95 o 
   4  10   3      168.81      158.22      7.17 o 
   5  10   3     1811.71     1870.53     28.68 o 
   6  10   3      607.11      593.96     20.71 o 
   7  10   3      291.84      293.56     13.77 o 
  -8  11   3        4.10        6.61      5.35 o 
  -7  11   3     1445.68     1392.07     24.35 o 
  -6  11   3      216.85      217.58      9.60 o 
  -5  11   3       39.15       31.45      9.08 o 
  -4  11   3       62.22       73.67      5.40 o 
  -3  11   3     2165.59     2140.43     28.29 o 
  -2  11   3      546.66      534.49     10.40 o 
  -1  11   3     3179.97     3185.65     39.77 o 
   0  11   3       55.34       53.50      5.41 o 
   1  11   3     1405.69     1464.32     20.14 o 
   2  11   3      138.51      149.08      6.53 o 
   3  11   3       25.28       27.22      9.21 o 
   4  11   3      720.28      746.69     18.15 o 
   5  11   3     1631.33     1621.14     31.06 o 
   6  11   3       35.65       35.18      9.09 o 
   7  11   3      839.53      845.83     23.52 o 
  -7  12   3      126.47      107.37      9.10 o 
  -6  12   3      401.38      373.31     12.46 o 
  -5  12   3      794.32      823.19     19.26 o 
  -4  12   3      132.72      132.52      9.75 o 
  -3  12   3      345.18      351.67      9.27 o 
  -2  12   3     3233.68     3274.22     41.25 o 
  -1  12   3      149.03      142.27      6.07 o 
   0  12   3     4022.19     3999.01     49.16 o 
   1  12   3       33.94       41.72      6.87 o 
   2  12   3      599.05      632.56     26.85 o 
   3  12   3     1937.26     1818.46     42.28 o 
   4  12   3      213.30      203.45     14.37 o 
   5  12   3      726.88      727.86     25.06 o 
   6  12   3      692.94      729.95     25.91 o 
  -7  13   3       31.87       25.36      8.58 o 
  -6  13   3     1864.94     1864.49     30.71 o 
  -5  13   3      196.91      189.33      9.39 o 
  -4  13   3     3373.40     3247.23     46.69 o 
  -3  13   3       62.27       62.20      5.95 o 
  -2  13   3     1324.47     1336.36     19.84 o 
  -1  13   3       13.54        3.45      6.48 o 
   0  13   3      430.92      421.30     11.72 o 
   1  13   3       48.28       58.77      8.66 o 
   2  13   3     3005.52     2999.29     63.52 o 
   3  13   3       17.17        9.64      9.99 o 
   4  13   3     2370.68     2329.13     53.29 o 
   5  13   3       23.90       27.33     12.01 o 
   6  13   3      611.56      646.73     29.12 o 
  -6  14   3      785.07      810.54     18.23 o 
  -5  14   3       36.06       38.92      7.81 o 
  -4  14   3       64.17       87.22      8.06 o 
  -3  14   3      116.85      123.93      8.22 o 
  -2  14   3     1666.52     1679.14     28.13 o 
  -1  14   3       13.86       11.29      6.26 o 
   0  14   3     3280.47     3261.49     55.32 o 
   1  14   3       20.56        9.61      9.43 o 
   2  14   3     1116.11     1117.88     30.73 o 
   3  14   3      584.72      586.79     22.71 o 
   4  14   3      209.51      216.38     17.32 o 
   5  14   3      701.89      700.37     25.68 o 
  -5  15   3        3.91       -3.72      9.40 o 
  -4  15   3     1020.04     1054.75     24.21 o 
  -3  15   3      499.42      502.43     16.01 o 
  -2  15   3      107.33      111.13      9.60 o 
  -1  15   3     1741.42     1753.28     28.63 o 
   0  15   3       11.61       13.15      8.40 o 
   1  15   3      403.61      429.31     18.74 o 
   2  15   3      138.96      143.48     13.98 o 
   3  15   3       13.49       23.19     11.93 o 
   4  15   3      656.39      675.22     38.76 o 
  -4  16   3        1.40       -5.16      9.35 o 
  -3  16   3      809.76      841.17     21.53 o 
  -2  16   3      260.16      265.32     10.97 o 
  -1  16   3      151.72      147.16     17.08 o 
   0  16   3       38.63       39.81      9.43 o 
   1  16   3      635.69      646.86     31.94 o 
   2  16   3       33.64       47.65     12.91 o 
   3  16   3     1301.82     1282.31     67.89 o 
  -2  17   3      155.70      149.58     14.11 o 
  -1  17   3      430.88      443.27     21.66 o 
   0  17   3       61.45       73.81     13.13 o 
   1  17   3      594.63      648.94     24.88 o 
 -10   0   4      620.75      589.70     21.97 o 
  -8   0   4     4087.90     4085.23     84.11 o 
  -6   0   4      551.90      544.66     12.82 o 
  -4   0   4      624.36      718.27     15.06 o 
  -2   0   4    14750.51    15302.38    226.62 o 
   0   0   4     8590.17     8390.93    220.89 o 
   2   0   4       40.57       31.27      2.70 o 
   4   0   4     1599.88     1528.32     22.20 o 
   6   0   4     2621.52     2458.77     50.25 o 
   8   0   4      960.34      982.98     27.38 o 
 -10   1   4      110.04      110.63      9.25 o 
  -9   1   4      330.67      371.97     12.06 o 
  -8   1   4      109.37      105.08      6.40 o 
  -7   1   4      350.40      381.13      8.45 o 
  -6   1   4     1109.98     1100.46     14.71 o 
  -5   1   4       57.44       59.50      3.62 o 
  -4   1   4     3538.50     3429.13     41.01 o 
  -3   1   4     3593.25     3676.92     43.75 o 
  -2   1   4     2111.66     2067.86     25.22 o 
  -1   1   4     4464.44     4454.07     44.00 o 
   0   1   4       25.61       20.32      1.59 o 
   1   1   4      567.13      576.54      7.48 o 
   2   1   4     5266.56     5382.25     49.78 o 
   3   1   4      112.04      123.74      3.22 o 
   4   1   4     2160.31     2051.45     20.36 o 
   5   1   4      189.20      175.04      7.58 o 
   6   1   4      901.89      849.72     13.83 o 
   7   1   4     2279.96     2245.31     34.94 o 
   8   1   4      266.36      269.81     10.75 o 
   9   1   4      335.07      310.23     12.34 o 
 -10   2   4      199.08      218.60     10.79 o 
  -9   2   4        5.54       14.17      6.81 o 
  -8   2   4      190.68      186.63      7.53 o 
  -7   2   4     3019.19     2987.65     34.55 o 
  -6   2   4      329.22      346.34      8.17 o 
  -5   2   4     2532.99     2402.29     27.54 o 
  -4   2   4       56.06       47.88      3.02 o 
  -3   2   4     6889.67     6990.06     81.29 o 
  -2   2   4     1301.06     1299.24     15.09 o 
  -1   2   4      751.95      828.71     10.10 o 
   0   2   4     1615.23     1590.76     17.88 o 
   1   2   4     6433.79     6663.49     70.17 o 
   2   2   4      276.71      317.23      5.62 o 
   3   2   4     7741.86     7625.86     74.92 o 
   4   2   4       38.98       48.47      2.55 o 
   5   2   4     3848.90     3700.78     41.17 o 
   6   2   4      582.37      571.73     10.06 o 
   7   2   4        0.76        1.91      6.18 o 
   8   2   4      304.65      304.95     11.57 o 
   9   2   4     1142.01     1176.87     23.22 o 
 -10   3   4       22.08       19.08      8.31 o 
  -9   3   4     2638.31     2674.44     35.65 o 
  -8   3   4       99.89      101.37      6.60 o 
  -7   3   4      997.91     1031.51     14.63 o 
  -6   3   4      113.03      110.71      4.81 o 
  -5   3   4        0.98        7.56      3.00 o 
  -4   3   4       51.56       59.66      3.21 o 
  -3   3   4     4369.31     4197.01     45.34 o 
  -2   3   4      144.72      168.88      4.10 o 
  -1   3   4     9034.29     8973.91    116.58 o 
   0   3   4      244.70      290.97      5.39 o 
   1   3   4     8590.82     8866.89     86.57 o 
   2   3   4       34.12       27.21      2.45 o 
   3   3   4       26.14       28.25      2.57 o 
   4   3   4      503.45      496.30      7.90 o 
   5   3   4     1387.58     1360.65     17.39 o 
   6   3   4     1023.61      989.75     14.19 o 
   7   3   4     2459.52     2408.83     31.95 o 
   8   3   4        2.51        5.24      7.49 o 
   9   3   4     1141.41     1151.29     22.62 o 
 -10   4   4      380.00      384.69     13.69 o 
  -9   4   4        1.74       -3.89      6.31 o 
  -8   4   4     1396.66     1415.01     21.24 o 
  -7   4   4     1126.05     1143.64     20.13 o 
  -6   4   4      311.08      310.31      7.28 o 
  -5   4   4     1317.35     1291.54     16.33 o 
  -4   4   4      234.05      220.32      6.11 o 
  -3   4   4     2948.49     2969.62     32.72 o 
  -2   4   4     6016.11     6003.20     63.81 o 
  -1   4   4      115.93      135.15      3.42 o 
   0   4   4     2841.08     2883.63     38.56 o 
   1   4   4     1477.52     1463.44     18.58 o 
   2   4   4       77.93       83.08      3.38 o 
   3   4   4      691.66      610.31      8.82 o 
   4   4   4       20.78       18.49      3.52 o 
   5   4   4     3214.50     3192.86     39.52 o 
   6   4   4     1739.96     1732.91     21.91 o 
   7   4   4      231.81      236.01      8.85 o 
   8   4   4     1423.82     1389.85     24.37 o 
   9   4   4      182.51      178.30     10.75 o 
  -9   5   4       15.33        6.67      7.20 o 
  -8   5   4      704.08      683.20     13.48 o 
  -7   5   4      108.86      104.18      6.14 o 
  -6   5   4     2594.65     2554.98     32.31 o 
  -5   5   4      103.08      110.13      4.59 o 
  -4   5   4     5772.83     5651.64     66.68 o 
  -3   5   4       42.59       38.08      2.84 o 
  -2   5   4      749.38      658.75      8.86 o 
  -1   5   4      479.60      498.63      7.07 o 
   0   5   4      559.45      533.43      8.01 o 
   1   5   4      202.33      214.63     15.44 o 
   2   5   4     6329.95     6329.89     73.88 o 
   3   5   4      504.46      517.05      8.77 o 
   4   5   4     3905.34     3913.85     47.40 o 
   5   5   4       55.65       53.37      4.82 o 
   6   5   4      855.53      847.15     14.40 o 
   7   5   4      201.34      195.39      7.31 o 
   8   5   4      343.24      361.39     11.50 o 
  -9   6   4        1.92        0.94      7.36 o 
  -8   6   4     2809.29     2846.01     42.03 o 
  -7   6   4       82.34       84.12      7.04 o 
  -6   6   4       10.76       14.40      4.07 o 
  -5   6   4      382.21      395.42      7.83 o 
  -4   6   4        7.81       13.97      3.11 o 
  -3   6   4      488.57      483.70      7.63 o 
  -2   6   4     3523.54     3370.16     40.63 o 
  -1   6   4      247.21      262.59      5.46 o 
   0   6   4     4369.37     4189.39     45.07 o 
   1   6   4      515.07      504.27      8.23 o 
   2   6   4      792.98      758.97     11.22 o 
   3   6   4      857.67      811.00     23.51 o 
   4   6   4        9.54       11.61      4.71 o 
   5   6   4      438.85      444.16     10.70 o 
   6   6   4     2425.76     2364.72     40.22 o 
   7   6   4        0.75        5.21      5.93 o 
   8   6   4     1583.30     1603.60     29.07 o 
  -9   7   4      818.22      863.01     18.42 o 
  -8   7   4        3.29        8.60      6.86 o 
  -7   7   4     1554.53     1579.21     29.19 o 
  -6   7   4     1097.55     1134.55     19.48 o 
  -5   7   4     1039.19      993.26     35.95 o 
  -4   7   4     1637.99     1608.79     21.74 o 
  -3   7   4     2048.04     2048.49     25.98 o 
  -2   7   4      620.52      613.76      8.72 o 
  -1   7   4     5557.44     5360.91     57.41 o 
   0   7   4      213.50      216.81      4.78 o 
   1   7   4     2581.10     2505.89     30.72 o 
   2   7   4     1011.35     1007.15     14.19 o 
   3   7   4       22.93       20.69      4.38 o 
   4   7   4      128.00      139.31      7.24 o 
   5   7   4      434.79      436.52     11.33 o 
   6   7   4      113.78      125.82      9.97 o 
   7   7   4     1411.89     1416.99     45.16 o 
   8   7   4      186.06      173.44     10.01 o 
  -9   8   4       88.30       85.75      9.18 o 
  -8   8   4        5.40       10.76      7.36 o 
  -7   8   4     1393.11     1434.34     24.35 o 
  -6   8   4       59.82       61.76      6.57 o 
  -5   8   4     1972.03     1989.20     29.71 o 
  -4   8   4      528.76      513.80     11.30 o 
  -3   8   4     6818.81     6720.41     79.79 o 
  -2   8   4       28.07       30.62      3.65 o 
  -1   8   4       34.42       38.41      3.62 o 
   0   8   4       75.38       81.30      3.28 o 
   1   8   4     1418.32     1392.75     23.94 o 
   2   8   4       94.03       97.01      5.08 o 
   3   8   4     2913.49     2839.00     39.40 o 
   4   8   4      362.65      330.59      9.62 o 
   5   8   4     1600.43     1552.55     24.63 o 
   6   8   4        4.55        8.21      6.42 o 
   7   8   4       68.77       66.15      7.94 o 
   8   8   4        0.25        5.62      7.12 o 
  -8   9   4      108.58       94.12     12.84 o 
  -7   9   4      779.38      786.78     16.66 o 
  -6   9   4     1318.34     1310.58     22.38 o 
  -5   9   4       35.71       27.95      5.32 o 
  -4   9   4     2451.64     2359.64     30.67 o 
  -3   9   4      535.64      568.79     10.34 o 
  -2   9   4      259.69      258.01      7.24 o 
  -1   9   4     3675.42     3670.26     44.89 o 
   0   9   4      417.96      429.13      9.06 o 
   1   9   4     3411.42     3325.08     40.34 o 
   2   9   4     3082.54     3099.12     43.08 o 
   3   9   4       12.65       12.55      4.73 o 
   4   9   4      929.82      926.79     21.13 o 
   5   9   4      426.44      412.26     12.96 o 
   6   9   4      304.77      300.01     10.90 o 
   7   9   4     1048.65     1088.80     20.65 o 
  -8  10   4     1232.35     1268.80     23.65 o 
  -7  10   4       95.62      110.39     10.22 o 
  -6  10   4      188.13      174.29     10.02 o 
  -5  10   4      523.42      516.05     12.56 o 
  -4  10   4       15.90       20.39      4.79 o 
  -3  10   4     1182.01     1110.99     16.58 o 
  -2  10   4     4989.19     4837.41     58.57 o 
  -1  10   4       16.93       16.90      4.06 o 
   0  10   4     2957.35     3006.25     37.47 o 
   1  10   4     2210.68     2225.60     32.23 o 
   2  10   4     1409.23     1402.89     37.85 o 
   3  10   4      144.23      156.21      8.38 o 
   4  10   4       10.39       19.36      5.78 o 
   5  10   4      157.98      159.21      8.44 o 
   6  10   4     1182.16     1200.12     21.54 o 
   7  10   4       98.67       95.57     11.04 o 
  -7  11   4      324.67      334.71     14.64 o 
  -6  11   4     1389.79     1397.83     27.68 o 
  -5  11   4        0.05       -1.41      6.16 o 
  -4  11   4     3244.10     3277.25     41.62 o 
  -3  11   4        2.47        6.07      4.64 o 
  -2  11   4      968.78      907.45     14.48 o 
  -1  11   4        7.74        7.57      4.33 o 
   0  11   4      112.78      108.87      6.23 o 
   1  11   4      544.34      526.62     11.73 o 
   2  11   4     2423.86     2410.73     40.49 o 
   3  11   4        2.86       -4.37      9.31 o 
   4  11   4     1550.32     1579.90     29.62 o 
   5  11   4        1.80       -7.99      7.99 o 
   6  11   4      549.78      540.26     20.59 o 
  -7  12   4      644.57      670.23     16.52 o 
  -6  12   4      107.09      117.41     10.42 o 
  -5  12   4     1739.25     1722.85     27.97 o 
  -4  12   4        4.86        7.95      5.54 o 
  -3  12   4     1166.45     1125.15     21.24 o 
  -2  12   4      897.41      880.26     14.57 o 
  -1  12   4        2.59       -0.11      4.60 o 
   0  12   4     2722.99     2672.24     44.29 o 
   1  12   4      315.47      308.33      9.61 o 
   2  12   4       65.22       81.51      7.35 o 
   3  12   4     1135.95     1094.00     29.87 o 
   4  12   4        4.97        2.61     10.61 o 
   5  12   4      356.96      337.13     18.31 o 
   6  12   4      825.82      802.07     27.65 o 
  -6  13   4        1.82        3.53      7.85 o 
  -5  13   4       30.94       36.49      7.79 o 
  -4  13   4        0.73        2.03      6.73 o 
  -3  13   4     1082.40     1098.43     17.59 o 
  -2  13   4        7.60        7.03      5.23 o 
  -1  13   4     1463.02     1454.69     23.65 o 
   0  13   4       53.29       44.86      7.68 o 
   1  13   4     1202.36     1190.61     31.21 o 
   2  13   4       18.76       17.71     10.23 o 
   3  13   4      199.24      204.86     17.76 o 
   4  13   4       35.00       33.86     11.90 o 
   5  13   4      414.94      383.27     24.79 o 
  -6  14   4      138.77      135.89     10.19 o 
  -5  14   4     1123.91     1152.30     21.90 o 
  -4  14   4       56.47       72.13      8.15 o 
  -3  14   4     1184.28     1187.25     19.08 o 
  -2  14   4       95.95       86.21      7.75 o 
  -1  14   4        1.92        5.15      9.63 o 
   0  14   4      864.88      913.78     21.50 o 
   1  14   4     1341.48     1316.34     34.11 o 
   2  14   4      707.56      659.51     23.92 o 
   3  14   4      995.49     1011.37     32.59 o 
   4  14   4       44.77       41.92     12.98 o 
   5  14   4      764.86      795.55     27.83 o 
  -5  15   4       21.65       35.20     10.26 o 
  -4  15   4     1669.74     1639.92     32.79 o 
  -3  15   4       55.57       56.22      9.51 o 
  -2  15   4      272.55      303.68     13.89 o 
  -1  15   4      324.68      326.83     13.92 o 
   0  15   4       61.68       51.33      9.22 o 
   1  15   4      230.68      224.60     15.59 o 
   2  15   4      987.80     1005.33     29.83 o 
   3  15   4       34.11       22.12     12.61 o 
   4  15   4      939.89      913.91     30.35 o 
  -3  16   4       27.54       28.33     12.08 o 
  -2  16   4     2778.00     2795.37     77.85 o 
  -1  16   4        0.05       14.42      8.74 o 
   0  16   4     1756.33     1678.99     44.50 o 
   1  16   4       96.11      114.49     14.43 o 
   2  16   4      304.67      337.13     19.40 o 
  -9   0   5       10.03        8.26      9.57 o 
  -7   0   5     2055.86     2054.52     35.45 o 
  -5   0   5     9317.22     9206.81    138.74 o 
  -3   0   5     1335.95     1207.36     25.86 o 
  -1   0   5      129.82      167.59      5.16 o 
   1   0   5     4130.98     4051.06     53.58 o 
   3   0   5     5675.73     5705.41     75.18 o 
   5   0   5     2773.47     2856.10     46.19 o 
   7   0   5      100.97      109.29     17.86 o 
 -10   1   5       96.25       81.79      9.09 o 
  -9   1   5     1290.71     1279.05     22.54 o 
  -8   1   5       28.32       37.44      5.25 o 
  -7   1   5     1322.01     1302.81     17.48 o 
  -6   1   5     1410.51     1412.93     19.74 o 
  -5   1   5      110.72      101.57      4.39 o 
  -4   1   5     2806.98     2695.45     30.36 o 
  -3   1   5     1723.27     1649.58     21.18 o 
  -2   1   5      229.67      221.07      6.72 o 
  -1   1   5     3990.13     3969.41     37.06 o 
   0   1   5       44.72       40.06      3.83 o 
   1   1   5     6139.65     6410.33     63.52 o 
   2   1   5     1435.77     1440.60     14.64 o 
   3   1   5      277.66      280.61      4.99 o 
   4   1   5     1265.08     1326.31     15.34 o 
   5   1   5     1594.89     1615.19     22.02 o 
   6   1   5       11.30        9.84      5.95 o 
   7   1   5     2340.73     2358.59     35.59 o 
   8   1   5       76.77       78.31      8.98 o 
  -9   2   5       15.77       16.17      6.36 o 
  -8   2   5     1571.12     1648.22     23.73 o 
  -7   2   5       99.94      105.33      5.52 o 
  -6   2   5     1275.63     1272.43     16.69 o 
  -5   2   5      867.64      845.36     12.98 o 
  -4   2   5     1754.53     1773.62     25.37 o 
  -3   2   5       11.41       18.27      2.56 o 
  -2   2   5     2345.84     2159.64     26.62 o 
  -1   2   5      433.42      445.81      7.33 o 
   0   2   5     5549.42     5427.25     58.22 o 
   1   2   5        5.94        5.30      1.81 o 
   2   2   5     1183.56     1171.15     14.12 o 
   3   2   5     2483.58     2577.23     27.00 o 
   4   2   5      415.23      428.09      7.24 o 
   5   2   5      469.60      481.71      8.96 o 
   6   2   5     1755.73     1794.59     30.07 o 
   7   2   5       20.21       19.34      7.02 o 
   8   2   5      361.81      363.99     13.12 o 
  -9   3   5      100.68      101.04      7.65 o 
  -8   3   5      146.78      156.28      7.50 o 
  -7   3   5      164.92      154.69      6.87 o 
  -6   3   5     5074.20     4906.06     54.11 o 
  -5   3   5      684.76      671.77     10.28 o 
  -4   3   5     4334.10     4213.84     46.15 o 
  -3   3   5        2.43        6.32      2.63 o 
  -2   3   5     3079.52     3085.10     37.08 o 
  -1   3   5      872.96      887.55     12.87 o 
   0   3   5      842.25      830.68     11.50 o 
   1   3   5     1985.16     2051.70     21.34 o 
   2   3   5     5484.36     5567.66     59.82 o 
   3   3   5      283.02      316.01      6.96 o 
   4   3   5     1973.61     1946.01     21.43 o 
   5   3   5      118.54      118.83      5.57 o 
   6   3   5      214.96      211.61      8.65 o 
   7   3   5       83.69       83.67      8.17 o 
   8   3   5       35.18       38.38      8.61 o 
  -9   4   5        4.68        7.74      6.60 o 
  -8   4   5      798.03      811.69     20.32 o 
  -7   4   5      423.00      445.91      9.48 o 
  -6   4   5     1611.39     1521.44     21.05 o 
  -5   4   5     5744.35     5580.51     60.73 o 
  -4   4   5      280.42      292.60      6.29 o 
  -3   4   5     1902.89     1772.61     20.67 o 
  -2   4   5     2386.15     2306.89     28.13 o 
  -1   4   5        6.47        8.48      3.05 o 
   0   4   5     3164.67     3207.39     38.55 o 
   1   4   5     1174.60     1171.74     14.00 o 
   2   4   5     1810.95     1897.63     23.77 o 
   3   4   5     2552.03     2455.72     27.98 o 
   4   4   5     1000.71      975.49     29.30 o 
   5   4   5      649.59      672.78     11.23 o 
   6   4   5     1042.54     1052.79     15.33 o 
   7   4   5        0.07        4.95      6.86 o 
   8   4   5      412.67      414.78     14.02 o 
  -9   5   5     1129.70     1164.18     24.36 o 
  -8   5   5       49.44       60.86      7.40 o 
  -7   5   5     1824.39     1832.21     25.43 o 
  -6   5   5      191.96      198.10      6.35 o 
  -5   5   5      306.40      292.99      7.93 o 
  -4   5   5      148.83      151.87      4.90 o 
  -3   5   5     2255.19     2106.53     24.18 o 
  -2   5   5        3.22        2.68      2.46 o 
  -1   5   5     6897.91     6679.40     71.06 o 
   0   5   5       47.79       48.64      4.51 o 
   1   5   5     2442.71     2411.92     38.61 o 
   2   5   5      111.18       96.94      4.24 o 
   3   5   5       47.03       57.83      3.74 o 
   4   5   5       85.53       86.86      5.92 o 
   5   5   5     1711.05     1671.53     23.07 o 
   6   5   5        0.66        1.45      4.77 o 
   7   5   5     1443.87     1430.75     21.80 o 
   8   5   5       57.63       59.43      8.89 o 
  -9   6   5       96.84      113.17      9.40 o 
  -8   6   5      112.85      121.87     10.78 o 
  -7   6   5      245.45      245.81     26.12 o 
  -6   6   5       62.27       63.30      5.48 o 
  -5   6   5     2641.43     2518.60     31.52 o 
  -4   6   5      166.93      153.88      8.57 o 
  -3   6   5     1016.67      978.81     12.81 o 
  -2   6   5      595.88      569.28      8.40 o 
  -1   6   5       38.43       41.72      2.76 o 
   0   6   5     1003.61     1003.98     15.27 o 
   1   6   5     3502.98     3423.59     46.60 o 
   2   6   5      632.93      622.93     10.24 o 
   3   6   5     6633.65     6484.15     96.92 o 
   4   6   5        8.60        5.74      5.05 o 
   5   6   5      736.61      712.55     14.54 o 
   6   6   5      558.69      553.94     13.61 o 
   7   6   5       92.25       88.50     12.60 o 
   8   6   5      510.50      492.36     25.00 o 
  -9   7   5      194.82      206.50     12.72 o 
  -8   7   5      147.18      145.22      9.04 o 
  -7   7   5      350.94      352.18     11.50 o 
  -6   7   5     3644.61     3539.50     44.70 o 
  -5   7   5       90.17       87.96      5.47 o 
  -4   7   5     2413.26     2360.38     30.40 o 
  -3   7   5     1684.04     1613.44     21.61 o 
  -2   7   5      138.23      131.01      6.78 o 
  -1   7   5      982.94      965.70     13.58 o 
   0   7   5      573.01      581.24      8.42 o 
   1   7   5      551.96      571.60     12.58 o 
   2   7   5     2120.86     2087.41     26.65 o 
   3   7   5      522.99      518.43     11.21 o 
   4   7   5     3367.67     3366.03     46.61 o 
   5   7   5      713.95      729.03     15.02 o 
   6   7   5      528.28      503.52     13.01 o 
   7   7   5      297.81      292.68     10.22 o 
  -8   8   5     1251.54     1300.21     27.30 o 
  -7   8   5       44.48       46.79      7.47 o 
  -6   8   5      808.01      794.50     18.61 o 
  -5   8   5        0.58        3.34      4.63 o 
  -4   8   5     1352.87     1300.38     18.84 o 
  -3   8   5       34.81       29.54      5.97 o 
  -2   8   5     2631.69     2569.41     43.12 o 
  -1   8   5      123.17      118.94      4.77 o 
   0   8   5     5110.65     5026.43     59.60 o 
   1   8   5       80.34       76.79      5.51 o 
   2   8   5      982.13      973.81     16.35 o 
   3   8   5      192.73      194.27      7.63 o 
   4   8   5      505.68      464.01     30.45 o 
   5   8   5        5.83        4.71      6.12 o 
   6   8   5     2978.78     2917.72     42.41 o 
   7   8   5        9.74       15.09      7.54 o 
  -8   9   5      243.78      237.59     11.06 o 
  -7   9   5      159.28      156.81      9.29 o 
  -6   9   5     1206.35     1187.01     24.41 o 
  -5   9   5       27.78       29.58      5.23 o 
  -4   9   5      744.97      729.14     14.37 o 
  -3   9   5     1057.84     1037.22     15.77 o 
  -2   9   5      268.37      281.31      7.49 o 
  -1   9   5      819.69      783.56     12.39 o 
   0   9   5       95.36       86.63      7.01 o 
   1   9   5      180.58      163.95      7.79 o 
   2   9   5     2880.52     2887.09     40.67 o 
   3   9   5        2.36       -2.05      4.94 o 
   4   9   5     1606.78     1574.18     30.07 o 
   5   9   5      339.21      333.88     26.23 o 
   6   9   5      195.51      201.86      9.84 o 
   7   9   5      192.49      202.33     10.58 o 
  -8  10   5      242.36      226.76     11.34 o 
  -7  10   5      442.12      462.03     13.96 o 
  -6  10   5       31.64       33.02      7.00 o 
  -5  10   5     2968.65     2927.62     42.96 o 
  -4  10   5      431.11      413.11      9.99 o 
  -3  10   5      713.72      713.72     12.48 o 
  -2  10   5      291.56      278.75      7.81 o 
  -1  10   5       52.19       51.60      4.56 o 
   0  10   5       61.94       70.11      5.75 o 
   1  10   5     1285.42     1279.33     20.74 o 
   2  10   5      153.67      134.43     11.08 o 
   3  10   5     2507.87     2487.03     53.77 o 
   4  10   5      296.03      308.15     10.25 o 
   5  10   5     1797.43     1749.24     27.90 o 
   6  10   5        9.23       15.10      7.60 o 
  -7  11   5     1562.63     1435.06     84.09 o 
  -6  11   5        8.06        0.31      6.85 o 
  -5  11   5        7.12       18.38      6.60 o 
  -4  11   5      344.75      307.51      9.17 o 
  -3  11   5     1110.98     1096.63     27.49 o 
  -2  11   5       18.40       22.97      4.77 o 
  -1  11   5     3489.38     3525.50     49.39 o 
   0  11   5      393.53      397.93     10.81 o 
   1  11   5     1872.92     1924.82     29.25 o 
   2  11   5      440.14      440.30     13.33 o 
   3  11   5       11.27        5.78      9.20 o 
   4  11   5      156.70      175.26     14.43 o 
   5  11   5      955.13      953.08     28.55 o 
   6  11   5        6.56        5.19      9.29 o 
  -7  12   5      279.70      264.79     13.88 o 
  -6  12   5      106.06      125.26      9.29 o 
  -5  12   5     1236.53     1220.77     22.27 o 
  -4  12   5      682.74      651.16     13.18 o 
  -3  12   5      717.33      692.02     13.13 o 
  -2  12   5     1944.63     1863.25     29.01 o 
  -1  12   5        0.20       -4.02      5.68 o 
   0  12   5     1612.18     1647.62     30.06 o 
   1  12   5      185.99      176.14      9.51 o 
   2  12   5       15.70       20.46      7.04 o 
   3  12   5     1880.22     1817.92     43.13 o 
   4  12   5      355.60      353.01     21.55 o 
   5  12   5       69.24       53.20     13.11 o 
  -6  13   5     1044.34     1051.81     21.24 o 
  -5  13   5        1.69        4.54      7.37 o 
  -4  13   5      951.20      940.86     19.35 o 
  -3  13   5        0.48       -3.46      5.44 o 
  -2  13   5      330.64      341.39     11.32 o 
  -1  13   5       23.49       29.52      6.59 o 
   0  13   5      636.82      656.95     14.35 o 
   1  13   5      196.31      182.80     29.88 o 
   2  13   5     2540.84     2459.94     54.68 o 
   3  13   5        1.58       -9.68     10.46 o 
   4  13   5     2394.64     2461.22     56.56 o 
   5  13   5        2.55       14.96     12.56 o 
  -5  14   5      155.85      149.04      9.87 o 
  -4  14   5      450.52      480.89     14.11 o 
  -3  14   5      197.22      200.86     11.76 o 
  -2  14   5     1811.47     1811.68     29.09 o 
  -1  14   5       51.50       45.09     10.94 o 
   0  14   5     1192.17     1218.78     25.88 o 
   1  14   5      412.18      424.07     20.07 o 
   2  14   5      196.11      204.38     15.49 o 
   3  14   5      182.20      173.79     15.54 o 
   4  14   5      586.48      617.38     32.81 o 
  -4  15   5      498.99      462.53     20.81 o 
  -3  15   5      478.07      484.71     20.65 o 
  -2  15   5      225.75      222.47     14.16 o 
  -1  15   5     1863.02     1916.64     36.69 o 
   0  15   5       23.50       21.27     10.82 o 
   1  15   5      786.47      770.99     26.63 o 
   2  15   5      861.84      825.60     27.24 o 
   3  15   5       73.73       78.66     14.86 o 
  -2  16   5       10.21        6.66     11.90 o 
  -1  16   5       38.32       25.03      9.86 o 
   0  16   5        5.88       -1.38     15.59 o 
   1  16   5      292.08      280.66     18.00 o 
  -8   0   6     1267.89     1316.67     26.36 o 
  -6   0   6      508.42      510.05     34.10 o 
  -4   0   6      699.80      657.57     19.49 o 
  -2   0   6    10316.83    10574.38    136.83 o 
   0   0   6     4781.44     4595.01    205.27 o 
   2   0   6      185.37      179.46      6.03 o 
   4   0   6      756.63      738.88     16.19 o 
   6   0   6     1051.12      966.94     25.93 o 
   8   0   6     2818.77     2662.64     57.90 o 
  -9   1   6      519.43      538.38     12.96 o 
  -8   1   6      365.61      367.99     10.31 o 
  -7   1   6      448.15      430.97      9.19 o 
  -6   1   6     1672.12     1600.57     20.40 o 
  -5   1   6      153.64      159.11      5.76 o 
  -4   1   6     4103.19     3957.56     43.71 o 
  -3   1   6      706.50      676.60      9.89 o 
  -2   1   6     1592.84     1591.95     17.22 o 
  -1   1   6     2160.35     2225.10     21.66 o 
   0   1   6     2426.59     2530.16     31.00 o 
   1   1   6       14.84       14.86      2.07 o 
   2   1   6     2755.57     2694.37     26.17 o 
   3   1   6       38.92       41.54      3.37 o 
   4   1   6     2412.54     2307.43     34.22 o 
   5   1   6      979.58      931.01     15.00 o 
   6   1   6       90.51      113.21      7.85 o 
   7   1   6      319.09      334.06     12.37 o 
   8   1   6      480.99      517.21     15.46 o 
  -9   2   6       27.24       36.57      6.99 o 
  -8   2   6      624.64      602.13     11.75 o 
  -7   2   6      682.61      676.19     12.89 o 
  -6   2   6       78.26       69.27      4.89 o 
  -5   2   6     1058.28     1014.83     15.34 o 
  -4   2   6       33.64       36.31      3.54 o 
  -3   2   6     1085.36     1053.71     14.91 o 
  -2   2   6      866.77      816.01     10.88 o 
  -1   2   6      121.05      122.73      3.91 o 
   0   2   6     1326.42     1360.36     16.26 o 
   1   2   6     1627.17     1589.03     17.07 o 
   2   2   6      118.47      104.47      4.11 o 
   3   2   6     4430.81     4408.74     44.88 o 
   4   2   6      141.80      151.96      4.93 o 
   5   2   6     1018.47      931.73     15.22 o 
   6   2   6      137.31      125.00      8.31 o 
   7   2   6       19.50       17.64      7.43 o 
   8   2   6        4.68        7.99      8.83 o 
  -9   3   6     1538.00     1610.44     30.67 o 
  -8   3   6        8.63        1.95      5.88 o 
  -7   3   6      385.91      377.85     10.28 o 
  -6   3   6      285.16      292.51      8.35 o 
  -5   3   6       83.72       83.12      6.45 o 
  -4   3   6       13.36       17.96      3.40 o 
  -3   3   6     3818.32     3759.67     41.42 o 
  -2   3   6       28.97       40.38      4.87 o 
  -1   3   6     7133.49     7208.76     76.78 o 
   0   3   6      317.30      355.90      6.15 o 
   1   3   6      471.47      443.24      7.50 o 
   2   3   6      567.88      582.01     10.64 o 
   3   3   6       16.84       18.77      3.30 o 
   4   3   6      587.46      554.52     13.95 o 
   5   3   6     1398.06     1307.67     19.33 o 
   6   3   6        0.78        2.62      6.80 o 
   7   3   6     3063.77     3020.09     44.42 o 
   8   3   6      238.20      227.03     11.55 o 
  -9   4   6       23.93       43.04      8.13 o 
  -8   4   6     1567.48     1605.20     23.85 o 
  -7   4   6     1246.14     1172.12     16.76 o 
  -6   4   6       12.92       10.48      4.34 o 
  -5   4   6     2185.46     2150.17     25.62 o 
  -4   4   6      798.45      790.55     11.57 o 
  -3   4   6     1671.24     1658.18     19.83 o 
  -2   4   6     2244.04     2214.77     28.65 o 
  -1   4   6      213.55      230.31      5.66 o 
   0   4   6     1094.79     1106.41     15.06 o 
   1   4   6     2603.87     2754.27     38.21 o 
   2   4   6      503.15      527.86      9.20 o 
   3   4   6     2410.24     2408.22     27.82 o 
   4   4   6      514.11      529.84     10.41 o 
   5   4   6      747.82      727.11     13.31 o 
   6   4   6     1186.27     1177.94     18.77 o 
   7   4   6        5.86       13.85      7.68 o 
  -9   5   6      203.19      219.40     10.80 o 
  -8   5   6      801.87      849.43     17.85 o 
  -7   5   6        4.39        3.34      4.89 o 
  -6   5   6     1515.81     1519.26     21.70 o 
  -5   5   6        7.98        4.97      3.94 o 
  -4   5   6     3120.53     3068.81     34.75 o 
  -3   5   6        1.88        2.51      3.01 o 
  -2   5   6      590.02      580.75      9.34 o 
  -1   5   6       87.36       82.16      4.58 o 
   0   5   6      602.07      599.91     11.92 o 
   1   5   6      251.60      258.08      7.58 o 
   2   5   6     2246.58     2203.22     27.96 o 
   3   5   6      251.46      251.71      7.16 o 
   4   5   6     3086.97     2943.48     37.10 o 
   5   5   6      313.16      292.04      8.25 o 
   6   5   6      682.24      634.72     14.96 o 
   7   5   6      385.14      382.36     13.25 o 
  -8   6   6     1180.83     1188.77     22.24 o 
  -7   6   6      354.74      346.56     12.50 o 
  -6   6   6      394.27      393.37     11.15 o 
  -5   6   6      274.37      266.44      7.97 o 
  -4   6   6      225.88      219.42      6.34 o 
  -3   6   6      859.47      793.19     11.24 o 
  -2   6   6     4888.74     4787.04     52.07 o 
  -1   6   6        9.07        7.11      2.77 o 
   0   6   6     3241.71     3207.37     39.17 o 
   1   6   6      454.05      437.36      9.82 o 
   2   6   6      305.08      307.10      7.68 o 
   3   6   6      933.46      936.35     18.33 o 
   4   6   6      108.09      114.92      6.87 o 
   5   6   6      181.08      185.76      8.57 o 
   6   6   6      716.96      742.06     14.38 o 
   7   6   6       21.35        7.03      9.73 o 
  -8   7   6      466.72      488.78     20.61 o 
  -7   7   6      807.63      823.84     17.41 o 
  -6   7   6      989.40      980.51     16.44 o 
  -5   7   6       47.45       46.31      5.21 o 
  -4   7   6     1145.86     1102.81     16.63 o 
  -3   7   6     1736.73     1676.17     22.68 o 
  -2   7   6      578.98      589.56     10.51 o 
  -1   7   6     4355.11     4286.63     46.87 o 
   0   7   6      492.67      411.39     42.32 o 
   1   7   6     2021.14     2046.23     29.75 o 
   2   7   6       49.19       50.48      6.88 o 
   3   7   6       12.64        3.96      4.89 o 
   4   7   6      894.26      880.78     20.69 o 
   5   7   6     1045.98     1014.76     18.61 o 
   6   7   6      209.03      206.71     14.19 o 
   7   7   6     1169.79     1131.45     21.73 o 
  -8   8   6        2.07       -0.37      7.68 o 
  -7   8   6     1338.50     1282.76     70.24 o 
  -6   8   6        1.47        2.44      5.57 o 
  -5   8   6     4725.04     4647.86     57.37 o 
  -4   8   6       22.23       27.54      4.79 o 
  -3   8   6     3405.91     3259.74     40.85 o 
  -2   8   6      169.75      152.45      6.50 o 
  -1   8   6      169.56      165.95      8.31 o 
   0   8   6       79.07       90.49      6.04 o 
   1   8   6     3099.15     3051.74     49.12 o 
   2   8   6      184.03      188.48      8.00 o 
   3   8   6     3465.24     3535.86     48.88 o 
   4   8   6       82.03       78.20      7.73 o 
   5   8   6      367.77      365.44     11.97 o 
   6   8   6        5.98        1.43      7.31 o 
  -8   9   6       23.58       25.28      8.47 o 
  -7   9   6      190.37      162.31     11.19 o 
  -6   9   6      572.08      574.33     14.13 o 
  -5   9   6      268.28      249.74      8.73 o 
  -4   9   6      156.27      159.61     10.20 o 
  -3   9   6      857.39      805.63     15.42 o 
  -2   9   6      209.25      214.73      7.26 o 
  -1   9   6     5124.40     4977.02     67.74 o 
   0   9   6      170.94      168.49      7.56 o 
   1   9   6      302.62      288.51     10.68 o 
   2   9   6      583.66      559.15     30.64 o 
   3   9   6       38.82       51.92     10.52 o 
   4   9   6      769.24      753.93     18.22 o 
   5   9   6      662.18      667.43     15.48 o 
   6   9   6      113.15      120.31      9.34 o 
  -7  10   6        4.83        0.27      7.82 o 
  -6  10   6      184.03      187.09      9.59 o 
  -5  10   6       97.43       99.77      6.73 o 
  -4  10   6      337.23      349.96     12.78 o 
  -3  10   6       53.84       54.88      5.46 o 
  -2  10   6     2590.43     2546.91     37.28 o 
  -1  10   6        0.35       -1.15      5.51 o 
   0  10   6     2419.70     2363.77     34.94 o 
   1  10   6      281.78      274.87      9.69 o 
   2  10   6      847.21      825.93     59.66 o 
   3  10   6       10.91        8.65      9.56 o 
   4  10   6      864.51      833.65     19.98 o 
   5  10   6       45.61       38.73     16.70 o 
   6  10   6      902.74      892.37     20.69 o 
  -7  11   6      152.48      145.19     10.12 o 
  -6  11   6     1628.71     1553.29     49.43 o 
  -5  11   6      148.32      137.13     10.68 o 
  -4  11   6     3288.19     3238.11     41.75 o 
  -3  11   6       36.00       39.11      6.44 o 
  -2  11   6      356.56      341.07     10.93 o 
  -1  11   6      332.70      325.86     11.60 o 
   0  11   6     1517.01     1480.92     24.09 o 
   1  11   6      259.92      252.51     11.19 o 
   2  11   6     2063.17     2065.20     41.43 o 
   3  11   6      215.62      231.34     14.86 o 
   4  11   6     1467.29     1412.34     82.83 o 
   5  11   6        6.52        7.47      8.80 o 
  -6  12   6       48.18       33.25      8.18 o 
  -5  12   6     1311.70     1321.98     23.62 o 
  -4  12   6       43.79       34.48      6.42 o 
  -3  12   6      774.48      787.77     17.53 o 
  -2  12   6     1108.85     1112.02     20.09 o 
  -1  12   6        0.28        7.91      6.35 o 
   0  12   6     1223.49     1194.94     23.99 o 
   1  12   6      150.75      166.63     11.51 o 
   2  12   6       17.44       12.86      8.11 o 
   3  12   6     1110.23     1123.79     24.24 o 
   4  12   6       13.75       10.26     11.81 o 
  -5  13   6        7.64        6.39      7.84 o 
  -4  13   6       56.19       73.97     10.54 o 
  -3  13   6     1015.48     1013.42     19.39 o 
  -2  13   6        2.09       -0.14      6.59 o 
  -1  13   6     1690.88     1621.67     28.16 o 
   0  13   6      118.79      123.12      8.29 o 
   1  13   6     1575.13     1601.75     30.73 o 
   2  13   6        0.84        1.02     10.97 o 
   3  13   6       36.25       25.83     24.69 o 
   4  13   6       47.17       43.39     13.32 o 
  -4  14   6        2.32        4.71      9.33 o 
  -3  14   6      506.34      511.64     14.22 o 
  -2  14   6      744.86      752.60     16.88 o 
  -1  14   6        0.16        7.13      7.21 o 
   0  14   6      413.84      403.08     25.98 o 
   1  14   6      439.78      442.10     20.63 o 
   2  14   6      249.11      259.63     42.44 o 
   3  14   6      657.51      662.01     25.02 o 
  -2  15   6       41.32       48.40     10.00 o 
  -1  15   6      682.88      694.25     24.57 o 
   0  15   6      541.15      504.77     21.20 o 
   1  15   6       24.78       15.32     13.97 o 
  -9   0   7        3.65       13.28      8.82 o 
  -7   0   7     2900.44     2839.32     47.68 o 
  -5   0   7     4091.32     3621.86    259.02 o 
  -3   0   7     1508.51     1509.64     26.31 o 
  -1   0   7      146.19      149.11      6.29 o 
   1   0   7     3414.44     3533.71     47.85 o 
   3   0   7     3357.13     3399.44     54.35 o 
   5   0   7     1840.55     1864.24     40.92 o 
   7   0   7      250.21      242.37     15.84 o 
  -9   1   7     1296.86     1320.83     21.42 o 
  -8   1   7      454.21      449.79     10.66 o 
  -7   1   7      551.33      562.19     11.11 o 
  -6   1   7     1435.39     1385.08     20.04 o 
  -5   1   7      133.88      125.56      5.96 o 
  -4   1   7     1424.52     1395.03     35.22 o 
  -3   1   7     2359.02     2308.35     26.81 o 
  -2   1   7        8.83        8.97      3.06 o 
  -1   1   7     1167.68     1166.33     12.60 o 
   0   1   7        7.60        4.22      2.55 o 
   1   1   7     2507.95     2547.05     29.18 o 
   2   1   7     1879.80     1843.05     20.35 o 
   3   1   7      155.57      141.19      5.97 o 
   4   1   7      194.68      220.56      8.92 o 
   5   1   7     1400.31     1460.74     24.06 o 
   6   1   7      244.85      263.19     10.91 o 
   7   1   7     1001.42      982.49     20.48 o 
  -9   2   7        0.21        0.85      6.84 o 
  -8   2   7     1567.80     1533.67     21.01 o 
  -7   2   7      275.85      278.20     10.26 o 
  -6   2   7      207.19      192.59      6.64 o 
  -5   2   7      177.25      174.92      6.45 o 
  -4   2   7      441.04      390.44      8.61 o 
  -3   2   7        3.58        4.05      3.31 o 
  -2   2   7     3637.95     3535.75     39.23 o 
  -1   2   7      181.82      176.21      4.63 o 
   0   2   7     7731.15     7827.90     84.54 o 
   1   2   7      424.61      427.04      9.49 o 
   2   2   7      766.15      762.24     11.21 o 
   3   2   7      266.20      276.05      7.12 o 
   4   2   7      302.24      310.24      8.99 o 
   5   2   7       45.64       36.55      6.01 o 
   6   2   7     2115.49     2083.91     47.68 o 
   7   2   7        2.24       -0.94      8.47 o 
  -9   3   7       82.60       95.88      8.95 o 
  -8   3   7      494.58      496.26     11.27 o 
  -7   3   7        5.80        8.72      4.91 o 
  -6   3   7     3799.73     3738.61     46.79 o 
  -5   3   7       16.59       12.49      4.03 o 
  -4   3   7     4184.69     4094.13     49.50 o 
  -3   3   7      642.99      601.84     13.79 o 
  -2   3   7       15.53       20.46      3.30 o 
  -1   3   7      484.88      443.56      8.88 o 
   0   3   7      688.98      663.93     13.31 o 
   1   3   7      295.27      283.97      7.31 o 
   2   3   7     4031.38     3970.35     40.85 o 
   3   3   7       90.97       88.62      4.53 o 
   4   3   7     2504.26     2503.69     36.65 o 
   5   3   7       11.71       12.15      5.76 o 
   6   3   7       89.11       65.33      8.19 o 
   7   3   7       47.37       56.12      8.83 o 
  -8   4   7      784.90      786.60     17.12 o 
  -7   4   7     1173.55     1123.32     30.94 o 
  -6   4   7        1.84        0.94      4.59 o 
  -5   4   7     2328.75     2221.06     26.68 o 
  -4   4   7     1627.88     1586.17     19.78 o 
  -3   4   7      758.78      798.28     13.84 o 
  -2   4   7     1747.06     1754.05     20.97 o 
  -1   4   7       14.35       16.50      3.25 o 
   0   4   7     2177.14     2147.45     36.56 o 
   1   4   7     3398.04     3445.82     47.52 o 
   2   4   7       31.08       28.86      3.41 o 
   3   4   7     1507.66     1454.73     17.26 o 
   4   4   7      360.99      367.36     10.09 o 
   5   4   7      277.82      287.77     21.25 o 
   6   4   7      517.91      514.38     14.28 o 
   7   4   7        0.32        7.89      8.50 o 
  -8   5   7        1.89       10.12      7.25 o 
  -7   5   7      881.90      892.06     15.97 o 
  -6   5   7        8.86        2.37      5.16 o 
  -5   5   7       29.62       36.92      4.61 o 
  -4   5   7       20.19       12.77      3.86 o 
  -3   5   7     2321.69     2221.00     26.12 o 
  -2   5   7       62.84       61.24      6.75 o 
  -1   5   7     3584.08     3597.49     43.96 o 
   0   5   7       11.36       12.24      4.66 o 
   1   5   7     2568.66     2549.93     36.28 o 
   2   5   7     1174.55     1129.48     16.53 o 
   3   5   7      120.12      116.45      5.95 o 
   4   5   7       53.26       59.21      5.77 o 
   5   5   7     1901.77     1870.49     26.35 o 
   6   5   7      132.11      146.87      9.30 o 
  -8   6   7       75.75       68.65      8.20 o 
  -7   6   7      694.28      688.33     16.04 o 
  -6   6   7       73.15       68.76      6.10 o 
  -5   6   7     2056.55     1980.52     27.11 o 
  -4   6   7      323.23      309.48      8.32 o 
  -3   6   7      665.36      669.69     10.59 o 
  -2   6   7      181.93      178.56      5.83 o 
  -1   6   7       20.96       25.06      4.15 o 
   0   6   7      848.17      869.65     15.69 o 
   1   6   7     1910.36     1970.97     33.62 o 
   2   6   7       66.38       78.62      6.75 o 
   3   6   7     1285.75     1291.85     26.29 o 
   4   6   7       54.94       54.89      6.57 o 
   5   6   7      577.98      566.03     14.12 o 
   6   6   7      525.37      563.38     15.16 o 
  -8   7   7      671.76      686.40     31.60 o 
  -7   7   7      545.38      552.86     14.58 o 
  -6   7   7     1278.04     1285.41     20.02 o 
  -5   7   7        0.36       -3.54      5.06 o 
  -4   7   7     1486.63     1443.01     20.90 o 
  -3   7   7      634.12      620.98     11.41 o 
  -2   7   7       53.12       54.87      8.25 o 
  -1   7   7      167.53      187.73      9.80 o 
   0   7   7      329.41      336.68      9.63 o 
   1   7   7      455.32      439.92     10.70 o 
   2   7   7     3680.87     3616.31     50.29 o 
   3   7   7      610.68      597.94     13.19 o 
   4   7   7     1216.84     1210.86     20.83 o 
   5   7   7      398.07      400.03     12.78 o 
   6   7   7        4.77        0.38      8.10 o 
  -7   8   7        8.34        5.99      7.45 o 
  -6   8   7       22.13       26.48      6.23 o 
  -5   8   7      337.15      334.16      9.69 o 
  -4   8   7     1253.50     1194.14     18.25 o 
  -3   8   7       13.41       16.51      4.82 o 
  -2   8   7     2181.27     2168.88     32.36 o 
  -1   8   7       18.28       21.15      5.54 o 
   0   8   7     1589.37     1479.71     82.30 o 
   1   8   7       66.21       72.07      7.56 o 
   2   8   7        5.20        4.18      6.54 o 
   3   8   7       24.67       32.91      7.43 o 
   4   8   7      404.88      401.31     19.31 o 
   5   8   7      259.97      259.21     11.32 o 
   6   8   7     1644.94     1688.72     42.50 o 
  -7   9   7       84.71       75.35      8.71 o 
  -6   9   7     1069.20     1082.13     18.56 o 
  -5   9   7       21.84       27.86      5.94 o 
  -4   9   7     1054.08     1069.01     21.15 o 
  -3   9   7      706.75      725.97     15.30 o 
  -2   9   7        3.25        8.48      5.65 o 
  -1   9   7      937.79      958.40     21.10 o 
   0   9   7       19.12       21.04      7.26 o 
   1   9   7     1284.09     1302.86     25.15 o 
   2   9   7     1961.51     1884.13     42.79 o 
   3   9   7        0.65        3.42      9.25 o 
   4   9   7     1197.30     1176.97     21.20 o 
   5   9   7      191.08      175.51      9.84 o 
  -6  10   7        5.58        5.47      7.41 o 
  -5  10   7     1030.40     1067.72     18.20 o 
  -4  10   7       27.23       35.81      6.15 o 
  -3  10   7      661.51      657.08     19.37 o 
  -2  10   7       44.10       60.71      8.05 o 
  -1  10   7        2.01        5.28      7.63 o 
   0  10   7      521.06      486.36     12.52 o 
   1  10   7     1906.02     1907.12     34.42 o 
   2  10   7      123.89      132.11      9.89 o 
   3  10   7     1751.60     1714.09     58.57 o 
   4  10   7       21.40       18.09     11.24 o 
   5  10   7      569.26      608.21     32.37 o 
  -6  11   7        6.32       10.72      7.96 o 
  -5  11   7      292.73      262.47      9.53 o 
  -4  11   7      318.50      314.94     13.75 o 
  -3  11   7     2273.31     2195.77     36.44 o 
  -2  11   7        8.82        8.94      6.38 o 
  -1  11   7     1306.89     1322.05     22.72 o 
   0  11   7      162.20      159.78      8.65 o 
   1  11   7      544.44      553.22     19.59 o 
   2  11   7      192.28      193.13     10.95 o 
   3  11   7      155.29      157.05     13.83 o 
   4  11   7       12.05       26.28     12.48 o 
  -5  12   7      914.75      887.40     53.59 o 
  -4  12   7      198.45      217.68     10.49 o 
  -3  12   7      213.84      205.52      9.83 o 
  -2  12   7      744.72      723.96     16.21 o 
  -1  12   7        0.48        4.46      6.97 o 
   0  12   7      624.90      635.98     17.65 o 
   1  12   7      925.43      918.63     25.30 o 
   2  12   7       37.41       40.31      8.95 o 
   3  12   7      986.70     1012.25     29.82 o 
  -4  13   7      911.21      918.36     19.34 o 
  -3  13   7       16.50       19.38      8.16 o 
  -2  13   7      188.23      191.65     10.03 o 
  -1  13   7        6.40       19.36      7.55 o 
   0  13   7      314.21      318.98     13.79 o 
   1  13   7       95.41      103.91     10.03 o 
   2  13   7     1527.73     1538.51     30.87 o 
  -2  14   7     1014.29     1018.00     22.60 o 
  -1  14   7        9.51       19.29      7.99 o 
   0  14   7     1377.28     1383.20     28.54 o 
   1  14   7      281.92      288.14     17.94 o 
  -8   0   8      631.37      631.90     18.24 o 
  -6   0   8      182.01      184.23      9.67 o 
  -4   0   8     2255.53     2318.80     44.48 o 
  -2   0   8     5000.78     5033.87     77.99 o 
   0   0   8      812.02      835.53     19.66 o 
   2   0   8       11.79       17.75      6.20 o 
   4   0   8     1020.37      966.23     20.62 o 
   6   0   8     1504.50     1510.37     37.70 o 
  -8   1   8      102.31      109.84      7.05 o 
  -7   1   8      111.80      120.10      7.23 o 
  -6   1   8     1190.91     1172.76     20.50 o 
  -5   1   8        1.52        2.24      2.82 o 
  -4   1   8     1099.24     1076.84     14.90 o 
  -3   1   8      299.26      298.66     11.32 o 
  -2   1   8      283.63      283.46      8.30 o 
  -1   1   8     1352.06     1389.15     17.56 o 
   0   1   8     2022.71     2055.59     29.74 o 
   1   1   8       45.26       41.86      6.77 o 
   2   1   8     2142.35     2139.22     25.69 o 
   3   1   8       17.72       14.85      4.70 o 
   4   1   8     1239.59     1169.11     18.25 o 
   5   1   8      284.14      246.90     10.31 o 
   6   1   8       13.98       11.76      8.27 o 
  -8   2   8       12.67       13.55      6.02 o 
  -7   2   8      523.09      510.35     11.98 o 
  -6   2   8       28.59       32.38      5.10 o 
  -5   2   8     2723.69     2765.19     35.35 o 
  -4   2   8        2.50        2.37      3.86 o 
  -3   2   8     1706.97     1648.64     20.48 o 
  -2   2   8     2059.59     2022.18     24.05 o 
  -1   2   8      257.21      262.13      6.86 o 
   0   2   8      388.84      416.27      8.83 o 
   1   2   8     1595.49     1657.47     22.23 o 
   2   2   8       54.97       49.89      4.84 o 
   3   2   8     2421.91     2334.00     41.41 o 
   4   2   8       82.60       90.01      6.69 o 
   5   2   8      434.87      417.33     12.63 o 
   6   2   8      229.62      235.81     12.69 o 
  -8   3   8       20.70       32.36      6.54 o 
  -7   3   8     1310.99     1253.54     33.69 o 
  -6   3   8       12.04        9.20      5.00 o 
  -5   3   8      391.54      372.00      8.83 o 
  -4   3   8       41.14       48.46      5.41 o 
  -3   3   8     1515.89     1521.03     19.23 o 
  -2   3   8       15.31       15.15      3.74 o 
  -1   3   8     2804.21     2771.72     41.88 o 
   0   3   8        9.40       11.96      4.69 o 
   1   3   8      392.50      425.28      8.49 o 
   2   3   8        2.41        4.06      4.26 o 
   3   3   8       26.27       34.38      4.89 o 
   4   3   8      156.59      151.21      8.81 o 
   5   3   8     1186.17     1137.55     18.72 o 
   6   3   8       32.47       38.56      8.77 o 
  -8   4   8      312.64      332.69     13.86 o 
  -7   4   8      512.97      495.66     14.00 o 
  -6   4   8        2.59        7.84      5.01 o 
  -5   4   8      674.75      677.70     11.46 o 
  -4   4   8      320.12      349.77      8.12 o 
  -3   4   8      764.09      757.97     12.56 o 
  -2   4   8     2328.87     2331.33     27.39 o 
  -1   4   8      437.56      431.40     10.48 o 
   0   4   8      281.85      280.63      9.03 o 
   1   4   8      106.57      134.98      6.78 o 
   2   4   8        3.26        9.18      5.05 o 
   3   4   8     1060.08     1053.08     16.84 o 
   4   4   8      279.94      289.85      9.60 o 
   5   4   8      380.04      367.24     12.19 o 
   6   4   8      527.77      489.16     14.95 o 
  -7   5   8        0.55       -2.02      6.14 o 
  -6   5   8     3115.63     3106.39     40.51 o 
  -5   5   8       34.32       37.82      5.52 o 
  -4   5   8     1499.35     1424.35     18.70 o 
  -3   5   8       70.85       75.23      7.91 o 
  -2   5   8      393.15      394.79     10.24 o 
  -1   5   8      348.40      354.22      8.63 o 
   0   5   8     1507.00     1493.87     23.65 o 
   1   5   8        3.80        9.43      5.24 o 
   2   5   8     2568.91     2567.01     80.44 o 
   3   5   8       41.55       51.74      6.77 o 
   4   5   8     1874.86     1804.95     25.62 o 
   5   5   8        9.48       17.93      6.85 o 
   6   5   8      176.69      155.06     15.53 o 
  -7   6   8       90.42       98.20      7.60 o 
  -6   6   8       64.34       67.24      6.74 o 
  -5   6   8      148.74      142.44      7.13 o 
  -4   6   8      750.16      768.78     13.72 o 
  -3   6   8      346.14      329.42      8.68 o 
  -2   6   8     3389.07     3293.65     41.26 o 
  -1   6   8      140.69      141.22      8.77 o 
   0   6   8     1639.28     1637.21     29.55 o 
   1   6   8      477.56      486.56     13.44 o 
   2   6   8     1248.06     1249.11     24.30 o 
   3   6   8      746.58      744.89     15.17 o 
   4   6   8      288.91      292.03     10.96 o 
   5   6   8       13.72        3.70      7.77 o 
  -7   7   8      363.41      386.01     13.36 o 
  -6   7   8      836.98      849.92     15.81 o 
  -5   7   8      197.10      205.18      8.16 o 
  -4   7   8      605.52      617.27     12.26 o 
  -3   7   8     1551.53     1500.22     24.61 o 
  -2   7   8        3.19       -2.60      4.75 o 
  -1   7   8     3675.11     3607.83     50.89 o 
   0   7   8      667.42      647.60     14.14 o 
   1   7   8       55.00       67.49      5.78 o 
   2   7   8      523.41      561.48     15.97 o 
   3   7   8      278.75      248.37     27.36 o 
   4   7   8      641.39      642.58     24.88 o 
   5   7   8      561.21      558.77     19.07 o 
  -6   8   8        5.99        0.28      7.61 o 
  -5   8   8     2203.91     2211.79     30.40 o 
  -4   8   8        1.20       -1.13      5.33 o 
  -3   8   8      715.87      715.64     15.42 o 
  -2   8   8       83.69       62.61      6.82 o 
  -1   8   8      344.97      353.10     22.93 o 
   0   8   8        0.24        1.15      6.11 o 
   1   8   8     1540.36     1563.62     37.62 o 
   2   8   8       41.22       43.79      9.78 o 
   3   8   8     1692.29     1706.37     31.96 o 
   4   8   8        6.96        0.77      7.03 o 
   5   8   8      655.80      651.75     18.70 o 
  -6   9   8      986.48     1042.23     18.51 o 
  -5   9   8        6.39       -1.18      6.11 o 
  -4   9   8      945.75      920.95     18.33 o 
  -3   9   8     1174.11     1165.71     20.98 o 
  -2   9   8      251.32      234.06      9.49 o 
  -1   9   8     2401.43     2389.16     36.04 o 
   0   9   8      595.56      525.39     36.10 o 
   1   9   8      582.56      580.76     30.97 o 
   2   9   8      574.14      551.23     69.40 o 
   3   9   8        6.72        8.95     10.50 o 
   4   9   8      509.43      277.82     22.09 o 
  -5  10   8      452.48      475.50     15.81 o 
  -4  10   8      316.24      310.39     12.10 o 
  -3  10   8      697.55      671.40     15.31 o 
  -2  10   8     2451.46     2378.78     52.85 o 
  -1  10   8      325.18      310.70     13.99 o 
   0  10   8     1983.76     1966.30     35.83 o 
   1  10   8      121.70      107.08      9.51 o 
   2  10   8       73.15       82.77     11.22 o 
   3  10   8       90.42       77.53     12.26 o 
  -5  11   8      278.72      279.78     12.09 o 
  -4  11   8      743.76      740.35     17.13 o 
  -3  11   8      195.77      222.59     12.31 o 
  -2  11   8       45.00       54.55      7.81 o 
  -1  11   8      124.66      121.95      8.51 o 
   0  11   8      665.00      673.05     15.91 o 
   1  11   8       56.60       51.81      9.44 o 
   2  11   8      985.10     1039.74     29.57 o 
   3  11   8       49.97       62.38     10.17 o 
  -3  12   8      184.52      164.86     12.72 o 
  -2  12   8     1388.20     1412.21     25.06 o 
  -1  12   8       66.51       71.18      8.16 o 
   0  12   8       53.75       56.27     11.55 o 
   1  12   8      677.97      671.75     26.70 o 
   2  12   8       42.15       39.04     10.25 o 
  -1  13   8     2402.13     2454.14     38.17 o 
  -7   0   9     3003.30     3024.76     66.52 o 
  -5   0   9     1620.90     1561.81     29.26 o 
  -3   0   9      106.25      133.93      8.17 o 
  -1   0   9       20.69       17.66      6.46 o 
   1   0   9      860.42      899.97     23.77 o 
   3   0   9     2404.79     2485.29     42.53 o 
   5   0   9       93.20       87.00     13.09 o 
  -7   1   9      177.35      157.63     18.98 o 
  -6   1   9     1023.41     1014.94     19.06 o 
  -5   1   9      109.12      106.52      6.07 o 
  -4   1   9      745.74      763.69     12.45 o 
  -3   1   9     1105.51     1094.62     15.47 o 
  -2   1   9        5.81       11.89      4.12 o 
  -1   1   9     2213.52     2214.09     29.06 o 
   0   1   9     1001.20      917.90     67.89 o 
   1   1   9     1165.87     1193.96     20.34 o 
   2   1   9     1282.07     1283.73     18.22 o 
   3   1   9       99.93      109.86      6.33 o 
   4   1   9      537.77      546.02     15.17 o 
   5   1   9      654.83      671.39     16.28 o 
  -7   2   9      193.32      208.80      9.18 o 
  -6   2   9       16.04       21.58      5.63 o 
  -5   2   9      561.05      547.71     11.56 o 
  -4   2   9     1616.19     1544.29     20.19 o 
  -3   2   9       73.20       76.27      5.08 o 
  -2   2   9     3114.23     3152.67     36.14 o 
  -1   2   9       21.45       17.77      5.01 o 
   0   2   9     2465.39     2515.41     38.82 o 
   1   2   9      341.52      348.31     11.88 o 
   2   2   9       54.89       62.41      5.28 o 
   3   2   9      243.25      246.38      8.03 o 
   4   2   9     1498.72     1533.77     23.13 o 
   5   2   9      114.78       97.30      9.09 o 
  -7   3   9       41.20       44.60      6.97 o 
  -6   3   9     1473.66     1470.24     20.89 o 
  -5   3   9       16.08       12.43      4.09 o 
  -4   3   9      985.08      979.68     14.57 o 
  -3   3   9      114.82      113.17      5.57 o 
  -2   3   9        0.99        2.01      5.01 o 
  -1   3   9      555.33      574.92     12.75 o 
   0   3   9      963.51      969.73     21.53 o 
   1   3   9      129.38      131.19      7.37 o 
   2   3   9     3605.25     3585.28     45.28 o 
   3   3   9      112.76      110.77      7.08 o 
   4   3   9      736.74      756.39     16.84 o 
   5   3   9       93.66       92.09      9.12 o 
  -7   4   9      815.31      825.17     16.15 o 
  -6   4   9       34.13       28.87      6.34 o 
  -5   4   9     1368.82     1351.97     18.73 o 
  -4   4   9      421.88      403.64      9.17 o 
  -3   4   9      168.15      182.85      7.41 o 
  -2   4   9      501.36      511.67     11.50 o 
  -1   4   9      309.43      302.39     15.49 o 
   0   4   9     1170.52     1214.80     20.95 o 
   1   4   9     1146.34     1144.77     23.69 o 
   2   4   9       33.06       38.14      5.80 o 
   3   4   9      560.05      570.98     12.59 o 
   4   4   9      625.77      630.45     13.64 o 
   5   4   9      252.83      253.73     21.10 o 
  -7   5   9      148.05      159.40      8.69 o 
  -6   5   9        1.48        6.26      6.11 o 
  -5   5   9       69.80       71.21      6.68 o 
  -4   5   9        2.51        0.17      3.72 o 
  -3   5   9     2645.97     2643.45     34.59 o 
  -2   5   9        2.00        4.60      5.57 o 
  -1   5   9     2380.76     2496.72     32.79 o 
   0   5   9      171.25      168.39      9.14 o 
   1   5   9      854.12      889.22     17.19 o 
   2   5   9        3.45        4.01      5.95 o 
   3   5   9      426.35      433.97     12.65 o 
   4   5   9        9.45       14.42      8.06 o 
  -6   6   9        1.91        5.49      6.39 o 
  -5   6   9     1848.33     1857.56     26.70 o 
  -4   6   9      114.75      117.54      8.14 o 
  -3   6   9      666.92      622.13     30.72 o 
  -2   6   9      468.25      457.15     12.91 o 
  -1   6   9        6.25        4.62      6.13 o 
   0   6   9      594.54      594.32     16.23 o 
   1   6   9     2517.71     2588.30     44.29 o 
   2   6   9       48.95       23.05      7.78 o 
   3   6   9     2432.61     2379.70     42.17 o 
   4   6   9       21.31       24.79      8.14 o 
  -6   7   9      743.01      793.58     22.54 o 
  -5   7   9      123.03      124.39      9.43 o 
  -4   7   9      779.60      803.77     17.09 o 
  -3   7   9      121.36      115.93      8.03 o 
  -2   7   9       19.13       13.45      6.82 o 
  -1   7   9      552.85      577.63     13.82 o 
   0   7   9      194.41      203.45      9.39 o 
   1   7   9        8.55        5.31      8.28 o 
   2   7   9      647.75      695.43     22.17 o 
   3   7   9       50.92       54.57     15.81 o 
   4   7   9      340.21      364.75     13.33 o 
  -5   8   9       17.69       14.90      7.71 o 
  -4   8   9      484.52      505.21     14.21 o 
  -3   8   9        0.02       -2.78      7.08 o 
  -2   8   9     1094.09     1126.49     29.39 o 
  -1   8   9       37.58       40.52      7.20 o 
   0   8   9     1012.87     1020.81     20.61 o 
   1   8   9       52.30       41.76     11.74 o 
   2   8   9      138.28      147.72     22.20 o 
   3   8   9       84.83       58.90     18.41 o 
  -5   9   9      179.80      181.27     10.47 o 
  -4   9   9      209.22      210.78     10.53 o 
  -3   9   9      760.34      744.60     16.53 o 
  -2   9   9      220.15      200.37      9.81 o 
  -1   9   9      364.93      357.20     12.30 o 
   0   9   9      325.98      357.53     12.24 o 
   1   9   9      116.45      121.45     10.54 o 
   2   9   9     1564.71     1610.09     40.76 o 
  -4  10   9      463.87      487.11     14.45 o 
  -3  10   9      406.96      409.27     13.36 o 
  -2  10   9        4.52        5.22      7.47 o 
  -1  10   9      268.50      271.74     13.16 o 
   0  10   9      147.40      154.79     10.07 o 
   1  10   9      981.48     1023.30     72.22 o 
   2  10   9        3.89       -0.26      8.83 o 
  -2  11   9        0.87       -2.64      7.79 o 
  -1  11   9      814.46      831.84     21.76 o 
   0  11   9        5.75       -2.72     11.64 o 
  -6   0  10       67.68       85.95     12.61 o 
  -4   0  10      268.88      285.31     14.22 o 
  -2   0  10     1411.89     1440.65     34.41 o 
   0   0  10     1259.75     1302.27     42.87 o 
   2   0  10       82.44      102.21     17.11 o 
   4   0  10       76.17       74.27     13.21 o 
  -6   1  10      766.35      769.56     14.96 o 
  -5   1  10      101.58      106.15      6.60 o 
  -4   1  10     1563.31     1589.58     21.17 o 
  -3   1  10     1399.46     1436.31     19.34 o 
  -2   1  10       14.96       19.34      5.78 o 
  -1   1  10      110.97      129.60      8.27 o 
   0   1  10      984.96     1008.81     18.73 o 
   1   1  10       25.76       33.85     10.71 o 
   2   1  10      922.63      956.39     23.03 o 
   3   1  10       13.42        8.81      5.99 o 
   4   1  10      484.79      495.38     14.70 o 
  -6   2  10       51.46       59.05      6.28 o 
  -5   2  10     1426.88     1427.33     21.52 o 
  -4   2  10      490.80      479.25     10.94 o 
  -3   2  10      422.30      427.15     11.26 o 
  -2   2  10      548.00      561.62     12.33 o 
  -1   2  10       55.45       62.01      7.34 o 
   0   2  10       27.22       31.67      8.21 o 
   1   2  10     1733.66     1496.56    241.98 o 
   2   2  10       55.85       68.63      9.38 o 
   3   2  10      870.20      885.29     18.32 o 
  -6   3  10       80.83       83.69      9.32 o 
  -5   3  10      108.91      114.11      6.72 o 
  -4   3  10      167.22      146.27      7.67 o 
  -3   3  10     1653.35     1746.07     25.14 o 
  -2   3  10       24.39       27.30      6.08 o 
  -1   3  10     2099.78     2133.10     37.41 o 
   0   3  10        1.38        5.77      8.07 o 
   1   3  10      198.06      189.65     13.30 o 
   2   3  10       46.04       65.02      8.60 o 
   3   3  10        4.74        6.12      6.81 o 
  -5   4  10     1242.98     1219.94     35.71 o 
  -4   4  10      623.54      626.60     15.52 o 
  -3   4  10      188.29      200.94     13.91 o 
  -2   4  10      336.17      356.42     10.13 o 
  -1   4  10      115.19      122.12      7.05 o 
   0   4  10      325.73      341.49     14.60 o 
   1   4  10      658.70      713.91     23.73 o 
   2   4  10      122.29      128.78     10.18 o 
   3   4  10      556.43      558.53     14.71 o 
  -5   5  10        7.63        4.89      6.97 o 
  -4   5  10      731.51      758.32     17.19 o 
  -3   5  10      249.29      273.25     10.93 o 
  -2   5  10        0.75        1.49      7.61 o 
  -1   5  10       24.65       32.23      6.22 o 
   0   5  10     1124.13     1172.60     22.05 o 
   1   5  10      318.40      313.51     14.69 o 
   2   5  10     1049.63     1082.46     28.53 o 
   3   5  10      119.02      100.92     13.37 o 
  -5   6  10      463.00      442.26     13.98 o 
  -4   6  10     1013.98     1048.42     24.36 o 
  -3   6  10       50.71       58.54      7.97 o 
  -2   6  10     2032.47     2038.48     32.52 o 
  -1   6  10       17.54       19.33      7.31 o 
   0   6  10      892.20      939.71     21.54 o 
   1   6  10      332.42      351.26     18.04 o 
   2   6  10      238.65      217.36     11.93 o 
  -4   7  10      272.78      250.46     11.96 o 
  -3   7  10      936.10     1028.89     20.78 o 
  -2   7  10      307.61      317.38     11.70 o 
  -1   7  10      961.10      979.19     19.77 o 
   0   7  10       73.64       76.36      8.48 o 
   1   7  10      168.61      185.33     15.19 o 
   2   7  10      345.47      356.59     19.45 o 
  -3   8  10      263.01      267.38     13.68 o 
  -2   8  10       10.95       19.62      7.83 o 
  -1   8  10      324.45      348.03     12.85 o 
   0   8  10       31.84       33.49      8.19 o 
   1   8  10     1917.42     1998.71     37.37 o 
  -2   9  10        0.71        1.22      7.90 o 
  -1   9  10     1283.07     1336.16     24.56 o 
  -3   0  11      449.33      457.47     19.81 o 
  -1   0  11      561.52      567.35     23.93 o 
   1   0  11     1714.40     1706.33     58.47 o 
  -4   1  11       35.41       26.58      6.92 o 
  -3   1  11      803.11      855.08     18.49 o 
  -2   1  11       21.20       22.23      7.62 o 
  -1   1  11     1330.14     1414.08     24.80 o 
   0   1  11      209.43      221.88     13.03 o 
   1   1  11      422.00      441.48     19.91 o 
  -4   2  11      430.73      435.55     15.12 o 
  -3   2  11        7.85       12.11      6.74 o 
  -2   2  11     2290.27     2401.29     36.95 o 
  -1   2  11       29.20       31.94      7.95 o 
   0   2  11      542.50      574.77     15.19 o 
   1   2  11       50.67       66.86     12.32 o 
  -4   3  11      463.40      485.51     14.50 o 
  -3   3  11      175.08      189.17      8.97 o 
  -2   3  11        0.42        5.77      7.63 o 
  -1   3  11      214.34      234.31     12.21 o 
   0   3  11      770.70      789.11     17.55 o 
   1   3  11        1.35        3.69      6.97 o 
  -3   4  11      176.93      171.68     11.34 o 
  -2   4  11      868.46      879.34     16.27 o 
  -1   4  11      334.17      347.04     12.43 o 
   0   4  11      136.36      153.52     11.78 o 
   1   4  11      682.71      737.79     20.61 o 
  -2   5  11      159.56      174.17     19.26 o 
  -1   5  11     1394.37     1515.67     38.67 o 
   0   5  11       11.71        9.38      9.53 o 
                                                 
